# Supplementary material for: Exploring relationships between HIV programme outcomes and the societal enabling environment: A structural equation modeling statistical analysis in 138 low- and middle-income countries
Source: PLOS Glob Public Health. 2023 May 9;3(5):e0001864. doi: 10.1371/journal.pgph.0001864 (PMC10168546; doi:10.1371/journal.pgph.0001864)
Supplement: S1 Table — (XLSX) [file pgph.0001864.s001.xlsx]

## Sheet: Sheet1
Societal Enabling Indicator	Societal Enabler	Population	Source of Societal Enabling Indicator data	Missing data percentage before imputation in years 2012 & 2017	Missing data percentage after imputation by adjacent years in years 2012 and 2017	Missing data percentage after regional average change imputation in years 2012 & 2017	Origin of the S.E. Indicator proposed
Percentage of people living with HIV who report internalized stigma among people living with HIV	S.E.1	PLHIV	Stigma Index: https://gnpplus.net/project/people-living-with-hiv-stigma-index/	0.975	0.906	0.906	UNAIDS Framework
Percentage of people living with HIV who report experiences of stigma and discrimination in community settings	S.E.1	PLHIV	Stigma Index: https://gnpplus.net/project/people-living-with-hiv-stigma-index/	0.975	0.906	0.906	UNAIDS Framework
Percentage of women and men 15–49 years old who report discriminatory attitudes towards people living with HIV	S.E.1	General Community (15-49)	UNAIDS: https://www.unaids.org/sites/default/files/media_asset/2019-UNAIDS-data_en.pdf	0.968	0.758	0.758	UNAIDS Framework
Homophobic Climate Index	S.E.1	General Community	https://pubmed.ncbi.nlm.nih.gov/29514190/	1	0.188	0.188	Other Source
Supportive legal frameworks for key populations - Percentage of countries that criminalize: sex work	S.E.2	National laws	UNAIDS: http://lawsandpolicies.unaids.org/	0.966	0.537	0.537	UNAIDS Framework
Supportive legal frameworks for key populations - Percentage of countries that criminalize: same-sex sexual behavior	S.E.2	National laws	UNAIDS: http://lawsandpolicies.unaids.org/	0.866	0.337	0.337	UNAIDS Framework
Proportion of people living with HIV who have experienced rights abuses in the last 12 months and have sought redress	S.E.2	PLHIV	Stigma Index: https://gnpplus.net/project/people-living-with-hiv-stigma-index/	0.975	0.906	0.906	UNAIDS Framework
Other punitive laws affecting LGBTI people	S.E.2	LGBTI	UNAIDS: http://lawsandpolicies.unaids.org/	0.862	0.583	0.583	Other Source
Law index	S.E.2	General Community	World Justice Project: https://worldjusticeproject.org/our-work/research-and-data/wjp-rule-law-index-2020	0.721	0.428	0.348	Other Source
Percentage of ever-married or partnered women 15–49 years old who experienced physical or sexual violence from a male intimate partner in the last 12 months	S.E.3	Women and girls 15+	UNAIDS: https://www.unaids.org/sites/default/files/media_asset/2019-UNAIDS-data_en.pdf	0.975	0.841	0.841	UNAIDS Framework
Percentage of men who have sex with men who report physical or sexual violence in the previous 6 months (SI)	S.E.3	Key populations	Stigma Index: https://gnpplus.net/project/people-living-with-hiv-stigma-index/	0.975	0.91	0.91	UNAIDS Framework
Gender development index	S.E.3	General Community	UNDP: http://hdr.undp.org/en/indicators/137906	0.181	0.174	0.167	Other Source
Gender parity index	S.E.3	General Community	World Bank: https://data.worldbank.org/indicator/SE.ENR.PRSC.FM.ZS	0.424	0.228	0.145	Other Source
Proportion of population living below the national poverty line	S.E.4	General community	WB: https://data.worldbank.org/indicator/SI.POV.NAHC	0.931	0.627	0.272	UNAIDS Framework
Proportion of population living in households with access to basic services	S.E.4	General community	UN: https://www.sdg.org/datasets/indicator-1-4-1-proportion-of-population-using-basic-drinking-water-services-by-location-percent-3/explore?location=0.281429%2C-44.878832%2C0.94	0.522	0	0	UNAIDS Framework
Prevalence of undernourishment	S.E.4	General community	FAO: http://www.fao.org/sustainable-development-goals/indicators/211/en/#:~:text=The%20prevalence%20of%20undernourishment%20(PoU,normal%20active%20and%20healthy%20life.	1	0.159	0.159	UNAIDS Framework
School completion rate (lower secondary education)	S.E.4	General community	UNESCO: http://uis.unesco.org/en/glossary-term/completion-rate-primary-education-lower-secondary-education-upper-secondary-education	0.968	0.689	0.377	UNAIDS Framework
Working poverty rate (percentage of employed living below US$1.90 PPP) (%) WB	S.E.4	General Community	World Bank: https://data.worldbank.org/indicator/SI.POV.DDAY	0.13	0.13	0.13	Other Source
Literacy rate, adult total (% of people ages 15 and above) WB	S.E.4	General Community	World Bank: https://data.worldbank.org/indicator/SE.ADT.LITR.ZS	0.776	0.268	0.116	Other Source
Median CD4 at ART start	HIV Programme	PLHIV	UNAIDS: https://aidsinfo.unaids.org/	0.103	N/A	N/A	Goals Model
ART coverage	HIV Programme	PLHIV	UNAIDS: https://aidsinfo.unaids.org/	0.092	N/A	N/A	Goals Model
Condom use at last high risk sex	HIV Programme	General community	DHS: https://dhsprogram.com/methodology/survey-search.cfm	0.579	N/A	N/A	Goals Model
HIV mortality among PLHIV	HIV Outcome	PLHIV	UNAIDS: https://aidsinfo.unaids.org/	0.092	N/A	N/A	Goals Model
HIV incidence percent change over 10 years	HIV Outcome	General community	UNAIDS: https://aidsinfo.unaids.org/	0.092	N/A	N/A	Goals Model
