# Supplementary material for: Exploring relationships between HIV programme outcomes and the societal enabling environment: A structural equation modeling statistical analysis in 138 low- and middle-income countries
Source: PLOS Glob Public Health. 2023 May 9;3(5):e0001864. doi: 10.1371/journal.pgph.0001864 (PMC10168546; doi:10.1371/journal.pgph.0001864)
Supplement: S2 Table — (XLSX) [file pgph.0001864.s002.xlsx]

## Sheet: Sheet1
Societal Enabling Indicator	Societal Enabler	Population	Source of Societal Enabling Indicator data	Missing data percentage after imputation in years 2012&2017	Origin of the S.E. Indicator proposed
Percentage of people living with HIV who report experiences of stigma and discrimination in healthcare settings	SE1	PLHIV	People Living with HIV Stigma Index – GNP+ (gnpplus.net)	0.8768	UNAIDS Framework
Avoidance of health care among key populations because of stigma and discrimination	SE1	Key populations	People Living with HIV Stigma Index – GNP+ (gnpplus.net)	0.8768	UNAIDS Framework
Avoidance of health care among key populations because of stigma and discrimination (SI)	SE1	Key populations	People Living with HIV Stigma Index – GNP+ (gnpplus.net)	0.797	UNAIDS Framework
Percentage of health workers who report negative attitudes towards people living with HIV	SE1	Health workers	N/A	N/A	UNAIDS Framework
Percentage of health workers who report negative attitudes towards key populations	SE1	Health workers	N/A	N/A	UNAIDS Framework
Percentage of law enforcement officers who report negative attitudes towards key populations	SE1	Law enforcement	N/A	N/A	UNAIDS Framework
Training programmes on HIV-related human rights and non-discrimination for: healthcare workers; 2. Training programmes on preventing violence for: healthcare workers	SE1	National laws	UNAIDS	0.2174	Other Source
Would you purchase vegetables from person infected with HIV	SE1	General community	UNAIDS	0.5652	Other Source
Services accessible to people affected by humanitarian emergencies: For key populations	SE1	National policy / procedure	UNAIDS	0.3116	Other Source
Training programmes on HIV-related human rights and non-discrimination for: elected officials (lawmakers/parliamentarians)	SE1	National laws	UNAIDS	0.2246	Other Source
Training programmes on HIV-related human rights and non-discrimination for: members of the judiciary	SE1	National laws	UNAIDS	0.2174	Other Source
Training programmes on HIV-related human rights and non-discrimination for: police and other law enforcement personnel	SE1	National laws	UNAIDS	0.2174	Other Source
Stigma index: Experienced discrimination in healthcare settings related to SRH	SE1	PLHIV	People Living with HIV Stigma Index – GNP+ (gnpplus.net)	0.877	Other Source
Stigma index: Experienced denial of health services	SE1	PLHIV	People Living with HIV Stigma Index – GNP+ (gnpplus.net)	0.877	Other Source
Proportion of PLHIV who Experienced denial of health services (SI)	SE1	PLHIV	People Living with HIV Stigma Index – GNP+ (gnpplus.net)	0.797	Other Source
Stigma index: Avoided health care	SE1	PLHIV	People Living with HIV Stigma Index – GNP+ (gnpplus.net)	0.877	Other Source
Proportion of PLHIV who Avoided health care (SI)	SE1	PLHIV	People Living with HIV Stigma Index – GNP+ (gnpplus.net)	0.797	Other Source
Stigma index: Experienced discrimination in healthcare settings in the form of mandatory practices	SE1	PLHIV	People Living with HIV Stigma Index – GNP+ (gnpplus.net)	0.877	Other Source
Society acceptance of homosexuality	SE1	General community	Pew Research	0.826	Other Source
Percentage of people living with HIV denied health services because of their HIV status in the last 12 months	SE1	PLHIV	UNAIDS	0.7826	Other Source
Percentage of people living with HIV who reported a health-care professional told others about their HIV status without their consent	SE1	PLHIV	UNAIDS	0.8043	Other Source
Full discriminatory attitudes indicator	SE1	General community	People Living with HIV Stigma Index – GNP+ (gnpplus.net)	0.7391	Other Source
Percentage of men and women aged 15–49 years who would NOT purchase vegetables from a shopkeeper living with HIV	SE1	General Community (15-49)	People Living with HIV Stigma Index – GNP+ (gnpplus.net)	0.587	Other Source
Supportive legal frameworks for key populations - Percentage of countries that criminalize: possession of small amounts of drugs	SE2	National laws	UNAIDS	0.181	UNAIDS Framework
Supportive legal frameworks for key populations - Percentage of countries that criminalize: HIV transmission, exposure or non-disclosure	SE2	National laws	UNAIDS	0.234	UNAIDS Framework
Percentage of countries that have formal mechanisms in place for people living with HIV and key populations to report abuse and discrimination and seek redress.	SE2	National policy/procedure	UNAIDS	0.212	UNAIDS Framework
Percentage of countries that have informal mechanisms in place for people living with HIV and key populations to report abuse and discrimination and seek redress.	SE2	National policy/procedure	UNAIDS	0.195	UNAIDS Framework
Percentage of countries that have mechanisms in place for accessing affordable legal services	SE2	National policy /	UNAIDS	0.262	UNAIDS Framework
		procedure
1. Opioid substitution therapy programmes operational; 2. Opioid substitution therapy programmes operational in prisons	SE2	National policy /	UNAIDS	0.2029	Other Source
		procedure
Legal protections for transgender people	SE2	National laws	UNAIDS	0.2029	Other Source
Training programmes for people living with HIV and key populations on their rights in past 2 years	SE2	National laws	UNAIDS	0.2029	Other Source
Training programmes on preventing violence for: police and other law enforcement personnel;	SE2	National laws	UNAIDS	0.2681	Other Source
Training programmes on preventing violence for: members of the judiciary	SE2	National laws	UNAIDS	0.2536	Other Source
Treatment literacy programmes available to people living with HIV	SE2	National policy /	UNAIDS	0.2029	Other Source
		procedure
People arrested/prosecuted for consensual same sex sexual acts in the past 3 years	SE2	National laws	UNAIDS	0.2971	Other Source
National HIV monitoring and evaluation plan/strategy exists	SE2	National policy /	UNAIDS	0.2174	Other Source
		procedure
Training programmes on preventing violence for: elected officials (lawmakers/parliamentarians)	SE2	National laws	UNAIDS	0.2754	Other Source
Legal protections for sex workers	SE2	National laws	UNAIDS	0.2029	Other Source
National strategy/policy guiding AIDS response	SE2	National policy /	UNAIDS	0.2101	Other Source
		procedure
Proportion of people living with HIV who have experienced rights abuses in the last 12 months	SE2	PLHIV	People Living with HIV Stigma Index – GNP+ (gnpplus.net)	0.797	Other Source
Percentage of sex workers who report physical or sexual violence in the previous 6 months (SI)	SE3	Key populations	People Living with HIV Stigma Index – GNP+ (gnpplus.net)	0.797	UNAIDS Framework
Percentage of men who have sex with men who report physical or sexual violence in the previous 6 months	SE3	Key populations	N/A	N/A	UNAIDS Framework
Percentage of sex workers who report physical or sexual violence in the previous 6 months	SE3	Key populations	N/A	N/A	UNAIDS Framework
Percentage of transgender people who report physical or sexual violence in the previous 6 months	SE3	Key populations	N/A	N/A	UNAIDS Framework
Percentage of people who inject drugs who report physical or sexual violence in the previous 6 months	SE3	Key populations	N/A	N/A	UNAIDS Framework
Percentage of people who support inequitable gender norms	SE3	General community: Aged 15+	N/A	N/A	UNAIDS Framework
Gender-responsiveness of HIV services (recommend to develop)	SE3	HIV service providers, organizations	N/A	N/A	UNAIDS Framework
National plan/strategy addressing gender-based violence/violence against women that includes HIV	SE3	National policy / procedure	UNAIDS	0.2319	Other Source
Interventions targeting healthcare workers on human rights and gender-based violence	SE3	National policy / procedure	UNAIDS	0.2246	Other Source
National AIDS strategy/policy includes gender-transformative interventions	SE3	National policy / procedure	UNAIDS	0.2391	Other Source
National AIDS strategy/policy includes dedicated budget for gender transformative interventions	SE3	National policy / procedure	UNAIDS	0.3623	Other Source
Laws requiring spousal consent for married women to access HIV testing	SE3	National laws	UNAIDS	0.1957	Other Source
Laws requiring spousal consent for married women to access sexual and reproductive health services	SE3	National laws	UNAIDS	0.1812	Other Source
PrEP available for young women	SE3	National policy / procedure	UNAIDS	0.8551	Other Source
PrEP provided in guidelines for young women	SE3	National policy / procedure	UNAIDS	0.7681	Other Source
Violence against women	SE3	Key populations	UNDP	0.4565	Other Source
Intimate partner violence prevalence	SE3	Key populations	WHO	0.4348	Other Source
Proportion of population covered by societal protection floors/systems, by sex, distinguishing children, unemployed persons, older persons, persons with disabilities, pregnant women, newborns, work-injury victims and the poor and the vulnerable	SE4	General community	UN	0.717	UNAIDS Framework
Proportion of schools that provided life skills-based HIV and sexuality education in the previous academic year.	SE4	Schools	UNESCO	0.8623	UNAIDS Framework
Proportion of women aged 15–49 years who make their own informed decisions regarding sexual relations, contraceptive use and reproductive health care	SE4	Adult women	UN	0.63	UNAIDS Framework
(a) Proportion of total agricultural population with ownership or secure rights over agricultural land, by sex; and (b) share of women among owners or rights-bearers of agricultural land, by type of tenure	SE4	General community	UN	0.87	UNAIDS Framework
Proportion of countries where the legal framework (including customary law) guarantees women’s equal rights to land ownership and/or control	SE4	National-level	UN	0.884	UNAIDS Framework
Proportion of individuals who own a mobile telephone, by sex	SE4	General community	UN	0.812	UNAIDS Framework
Proportion of countries with systems to track and make public allocations for gender equality and women’s empowerment	SE4	National-level	UN	0.543	UNAIDS Framework
Annual growth rate of real GDP per capita	SE4	National-level	UN	0.007	UNAIDS Framework
Proportion of informal employment in total employment, by sector and sex	SE4	General community	UN	0.688	UNAIDS Framework
Proportion of people living below 50 per cent of median income, by sex, age and persons with disabilities	SE4	General community	UN	0.257	UNAIDS Framework
Proportion of urban population living in slums, informal settlements or inadequate housing	SE4	General community	UN	0.3478	UNAIDS Framework
Proportion of population that has convenient access to public transport, by sex, age and persons with disabilities	SE4	General community	N/A	N/A	UNAIDS Framework
Education index UNDP	SE4	General community	UNDP	0.0362	Other Source
GDP PPP per capita	SE4	National-level	WB	0.0652	Other Source
GDP growth (annual %)	SE4	National-level	WB	0.0362	Other Source
Democracy	SE4	National-level	Systematic peace	0.1594	Other Source
Rule of law	SE4	National-level	Systematic peace	0.0072	Other Source
Human development index	SE4	National-level	UNDP	0.0362	Other Source
Multidimensional poverty index	SE4	National-level	UNDP	0.0362	Other Source
Population in multidimensional poverty (%) UNDP	SE4	General community	UNDP	0.0362	Other Source
Primary completion rate WB	SE4	General community	WB	0.1014	Other Source
Proportion of population covered by societal protection floors/systems, by sex, distinguishing children, unemployed persons, older persons, persons with disabilities, pregnant women, newborns, work-injury victims and the poor and the vulnerable	SE4	General community	UN	0.529	Other Source
