# Supplementary material for: Exploring relationships between HIV programme outcomes and the societal enabling environment: A structural equation modeling statistical analysis in 138 low- and middle-income countries
Source: PLOS Glob Public Health. 2023 May 9;3(5):e0001864. doi: 10.1371/journal.pgph.0001864 (PMC10168546; doi:10.1371/journal.pgph.0001864)
Supplement: S1 Data — (XLSX) [file pgph.0001864.s004.xlsx]

## Sheet: Sheet1
Country	ISO3	Year	Discriminatory attitudes towards PLHIV	Homophobic Climate Index	Internalized Stigma among PLHIV	Stigma and Discrimination in community PLHIV	Criminalization of same-sex sexual behaviour	Criminalization of sex work	Punitive laws affecting LGBTI people	PLHIV experienced rights abuses and sought redress	Law Index	Gender Development Index	Women 15-49 experienced violence from partner	Gender Parity Index	MSM experienced violence	Literacy rate	Population using basic drinking water	Working poverty rate	School completion rate	Population living below poverty line	Prevalence of undernourishment
Afghanistan	AFG	2012		0.935				4	2		0.3372	0.5904		0.653572		31.7411	53.5653	50.6612	68.7836	35.8	24.16
Afghanistan	AFG	2017	60.2	0.935		60.2	4				0.347042	0.62	46.1	0.646875		43.0197	64.2993	42.8337	36.9564	21.1201	29.8
Albania	ALB	2012		0.577				4			0.485257	0.9596		0.99087		97.0461	88.7749	0.1539	96.4435	14.3	6.24
Albania	ALB	2017	68.5	0.577		64.2	1		1		0.509097	0.969		0.999398		98.1412	91.0202	0.084383	93.6554	28.0005	5.5
Algeria	DZA	2012	61	0.823				3			0.525747	0.8398		0.994265		81.899	92.8334	0.11518	56.5029	5.5	5.24
Algeria	DZA	2017		0.823			2				0.505867	0.86		1.03025		81.4078	93.5154	0.114979	30.3582	3.24471	4.65
American Samoa	ASM	2012															99.3871
American Samoa	ASM	2017															99.6964
Angola	AGO	2012		0.85			2				0.41585			0.703975		66.0301	51.9638	28.4655	44.8117		34.3
Angola	AGO	2017	34.6	0.85		31	1				0.41263		25.9	0.738548		61.0591	55.0814	28.5212	36.4776		24.35
Argentina	ARG	2012		0.298			1	4			0.503136	0.9974		1.03468		99.0569	98.7852	0.265878		46.2665	3.7
Argentina	ARG	2017		0.298			1		1		0.564087	0.998		1.02294		99.1029	99.0742	0.144823		30.3	3.7
Armenia	ARM	2012		0.775				4				0.9664		1.01809		99.7444	98.9287	1.01508	93.744	18.5586	5.02
Armenia	ARM	2017	62.1	0.775		57.5	1		1			0.970333	3.5	1.03041		99.7361	99.8488	0.391283	96.9678	29.4	4.3
Azerbaijan	AZE	2012		0.776			1	1				0.95		0.986748		99.7808	87.9795	0.0268888		6	2.5
Azerbaijan	AZE	2017		0.776			1		1			0.950667		1.00262		99.7898	90.7093	0.0279822		9.50504	2.5
Bangladesh	BGD	2012	34.6	0.642				2			0.392602	0.8524		1.08595		59.6847	96.612	15.0581	54.9339	22.15	16.84
Bangladesh	BGD	2017		0.642			3		2		0.411544	0.880667	28.8	1.11591		71.1753	96.9067	11.2221	66.6887	24.3	15.5
Belarus	BLR	2012		0.692	0.0594595			1		0.0243243	0.509562	1.0262		0.98093	0.277778	99.5524	96.9996	0.0998425		4.06214	2.5
Belarus	BLR	2017		0.692			1	1	1		0.521874	1.02133		0.990308		99.7566	96.4742	0.102908		5.7	2.5
Belize	BLZ	2012					2	2			0.436413	0.9674		0.994358			95.2392	3.03179	91.4023		6.2
Belize	BLZ	2017	36.9		0.247002	31.9	1	2		0.115023	0.47788	0.976667		0.985023	0.589744		97.5842	2.50226	61.0354		6.55
Benin	BEN	2012	67.1	0.781		67.1		3			0.489714	0.846		0.830827		32.9488	65.2555	46.3775	14.3142	43.1182	10.74
Benin	BEN	2017		0.781		68.3	1		1		0.498713	0.881333	13.9	0.868175		42.3624	66.2669	42.3017	18.5798	40.1	10.15
Bhutan	BTN	2012										0.8976		1.03556		57.0336	94.3587	2.9913		12
Bhutan	BTN	2017					2					0.890667		1.04771		66.5611	97.0845	1.73649		13.1648
Bolivia, Plurinational State of	BOL	2012		0.489				2	1		0.390049	0.9214		0.991686		93.3434	89.3794	7.01223	95.6451	60.3144	23.06
Bolivia, Plurinational State of	BOL	2017		0.489			1		2		0.392832	0.925333	39.4	0.984783		92.4551	92.1742	6.44535	91.95	39.5	19.7
Bosnia and Herzegovina	BIH	2012		0.601				2			0.554331	0.92				97.5669	96.4469	0.0136912		8.63091	2.5
Bosnia and Herzegovina	BIH	2017		0.601			1	2			0.54153	0.92				98.3368	96.1512	0.00932075		16.9	2.5
Botswana	BWA	2012		0.669			2	2			0.667145	0.9858				87.2616	85.3454	12.5293			26.12
Botswana	BWA	2017		0.669			1		1		0.594137	0.978				89.1513	89.3961	11.2613			27.65
Brazil	BRA	2012		0.338			1	4			0.544624	1.0068		1.02851		91.2684	96.7931	1.58326	89.1336	13.2844	2.5
Brazil	BRA	2017		0.338			1		1		0.539265	1.00133		1.01207		92.7899	97.8824	1.64891	85.69	8.7	2.5
Bulgaria	BGR	2012		0.584							0.533593	0.991		0.969538		98.3524	99.3131		92.53	11.6951	4.84
Bulgaria	BGR	2017		0.584			1				0.540172	0.990333		0.975845		99.1285	99.1483		89.855	22.9	3.15
Burkina Faso	BFA	2012		0.765			1	4			0.506509	0.8442		0.914066		34.5994	49.9334	45.2417		40.1	20.54
Burkina Faso	BFA	2017		0.765			1	4	1		0.494804	0.868		0.975733		41.2244	48.2721	37.4367		37.2931	21.05
Burundi	BDI	2012		0.873	0.0772293			4	2	0.0779014		0.971		0.96438	1	61.5697	57.7392	71.3783	62.4952	64.9
Burundi	BDI	2017	22.8	0.873		20.3	2					1.00033	27.9	1.01841		68.3753	60.2054	71.4449	25.9632	70.9354
Cambodia	KHM	2012	19.4	0.7		19.4		4			0.402821	0.9062	10.9			78.0551	70.6842	29.3301	40.5218	17.7	18.78
Cambodia	KHM	2017		0.7			1		1		0.33243	0.913333				80.5265	76.9457	11.6795	46.9874	16.3	18.6
Cameroon	CMR	2012	34.9	0.835	0.0780031	34.9		4		0.025741	0.38583	0.8584		0.86919	0.166667	71.2905	60.2628	20.8403	43.2453	37.5	8.84
Cameroon	CMR	2017		0.835			2		1		0.374298	0.865333		0.88455		77.071	60.2497	17.4178	56.1322	34.8751	6.9
Cape Verde	CPV	2012		0.474								0.898375		1.03127		85.3278	84.0171	3.36424		37.6343	14.48
Cape Verde	CPV	2017		0.474			1					0.947667		1.00974		86.7903	86.4833	2.4538		35	12.5
Central African Republic	CAF	2012		0.799				1				0.7586		0.710035		36.7526	46.623	66.136			41.26
Central African Republic	CAF	2017		0.799			1	4	1			0.776		0.76095		37.3958	46.2809	67.1806			61.05
Chad	TCD	2012		0.87			1					0.7648	17.4	0.68393		21.4912	39.4893	37.7609	13.8984	46.7	38.14
Chad	TCD	2017	44.4	0.87		44.4	2					0.784		0.6989		24.1573	38.8534	35.0553	18.0401	43.4311	39.05
China	CHN	2012		0.68				4			0.452433	0.9456		0.998824		95.1245	89.8405	6.76281	82.56	3.08043	10.46
China	CHN	2017		0.68			1		1		0.489367	0.956		1.01231		96.8409	92.295	0.662556	82.8569	3.1	8.75
Colombia	COL	2012		0.321			1	1			0.493344	0.9936		1.02975		93.713	95.6514	3.47557	69.485	49.0517	9.76
Colombia	COL	2017	37.2	0.321		37.2	1		1		0.501657	0.996667	33.3	1.01717		94.6638	96.9809	1.95415	76.62	28	6.8
Comoros	COM	2012		0.817			2	1	1			0.866		0.97756		49.1961	81.8005	13.4218		42
Comoros	COM	2017		0.817			1		2			0.874667		0.99313		58.817	80.1495	13.7983		45.9058
Congo	COG	2012	47.2	0.764		35.9						0.9228	36.7	1.00334		79.3112	68.0041	36.2943	62.115	46.5	39.22
Congo	COG	2017		0.764			1		2			0.934667		1.05261		80.2988	72.1847	35.1903	50.5628	37.5026	37.6
Congo, the Democratic Republic of the	COD	2012	49.2	0.725	0.0782484	49.2	1	2		0.0614725	0.336125	0.809	36.8	0.806908	0.357143	75.0172	40.6556	76.4084	53.4633	63.9
Congo, the Democratic Republic of the	COD	2017		0.725			1	2	1		0.333523	0.843333		0.88949		77.0427	42.8713	69.6035	43.5202	51.5358
Costa Rica	CRI	2012		0.444	0.137306			2		0.0335052	0.649333	0.9718		1.01387	0.225989	97.4066	98.7639	0.468189	66.6283	35.0369	5.34
Costa Rica	CRI	2017		0.444			1		1		0.683809	0.976333		1.03213		97.8638	99.6434	0.28869	73.47	20	4.65
Cuba	CUB	2012	16.4			16.4	1	1				0.9586		0.99035		99.7525	94.7849	0.0306832	97.5002		2.5
Cuba	CUB	2017					1		1			0.943333	6.8	0.987027		92.6572	95.2811	0.0220769	65.1074		2.5
Côte d’Ivoire	CIV	2012		0.785				4	1		0.45508	0.7602		0.80755		42.445	72.3225	28.2792	21.788	49.7849	21.54
Côte d’Ivoire	CIV	2017	53	0.785		48	1		2		0.467937	0.823333		0.842567		47.1654	72.7618	23.8691	28.2807	46.3	20.9
Djibouti	DJI	2012		0.697										0.996845			75.5315			23	20.44
Djibouti	DJI	2017		0.697			1							1.01493			75.604			25.1389	19.55
Dominica	DMA	2012						3	2		0.544302			1.01919			96.445				5.72
Dominica	DMA	2017					2				0.59602			0.98606			96.5				5.4
Dominican Republic	DOM	2012	49.3	0.579		49.3	1	1	1		0.473737	0.9922	16	0.984322		90.4844	95.1161	1.6976	129.252	39.2	13.82
Dominican Republic	DOM	2017		0.579			1		2		0.46894	0.993333		0.989723		92.8848	96.4612	0.998665	86.31	30.5	10.75
Ecuador	ECU	2012		0.4		36.9		1			0.450321	0.963		1.02393		92.6046	90.9474	4.36538	95.1354	32.8293	8.9
Ecuador	ECU	2017		0.4			1	1	1		0.467841	0.977		1.02112		93.8786	93.5768	3.87885	91.46	21.5	7.9
Egypt	EGY	2012	78.8	0.832				4	1		0.454504	0.8368	14	0.981428		73.6581	98.7438	0.815728	80.248	47.1229	4.44
Egypt	EGY	2017		0.832			1				0.376758	0.865		0.994613		71.1683	99.033	0.45291	43.1161	27.8	4.7
El Salvador	SLV	2012	33.1	0.511			1	1	1		0.484749	0.9686		0.968024		85.5848	92.3602	2.47132	68.0793	66.9205	12.06
El Salvador	SLV	2017		0.511			1		2		0.488366	0.970333		0.976723		88.1981	96.8275	0.591323	75.07	38.2	10.65
Equatorial Guinea	GNQ	2012					1	1	1							94.6853	62.5046	8.27378
Equatorial Guinea	GNQ	2017				75.7	1									87.557	64.4233	8.8591
Eritrea	ERI	2012		0.858			3							0.842922		78.6258	50.4492	49.8758
Eritrea	ERI	2017		0.858			2							0.86512		76.5705	51.6574	47.7944
Ethiopia	ETH	2012		0.823	0.148911		2	1	3	0.0893871	0.420045	0.8306		0.912073	0.5	53.1608	35.5095	32.4031	51.5096	29.6	28.68
Ethiopia	ETH	2017	58.5	0.823		51.2	2				0.388792	0.845	19.8	0.92146		51.7712	40.0277	27.5717	21.3993	32.3527	22.1
Fiji	FJI	2012						4	1					1.0425		92.9792	93.982	0.727289		34	4.44
Fiji	FJI	2017			0.0481928		1			0.0240964				1.04951	0.25	99.0821	93.7795	0.311241			4.4
Gabon	GAB	2012		0.779		25.3	1	4				0.9072				82.2838	84.5314	2.74404			9.6
Gabon	GAB	2017		0.779			1		2			0.911				84.6672	85.6243	1.80832			9.25
Gambia	GMB	2012	51	0.842		51		2				0.8128	7.3	1.00113		41.9501	77.0063	15.6634	48.2941	48.4	9.48
Gambia	GMB	2017		0.842		67.4	2	2				0.864667		1.02851		50.778	77.8265	8.58473	62.6856	45.0121	9.7
Georgia	GEO	2012		0.658				4			0.603828	0.965		1.00994		99.5862	96.442	7.45442	98.65	13.4455	7.78
Georgia	GEO	2017		0.658		48.5	1		1		0.627053	0.976333		1.01192		99.3643	98.1597	3.61989	102.043	21.3	7.4
Ghana	GHA	2012	67.7	0.838		67.7	3	3			0.569851	0.8916		0.96665		71.4971	76.3831	11.7046	39.6878	24.2	5.88
Ghana	GHA	2017		0.838			2		2		0.5876	0.905667		0.994182		79.0396	80.4363	9.23811	51.5146	22.506	6.2
Grenada	GRD	2012						3			0.567329			0.977553		98.6	95.7445
Grenada	GRD	2017					2	3			0.621235			0.983013		91.5866	95.6286
Guatemala	GTM	2012		0.533				2			0.438376	0.921		0.963858		78.8631	91.8099	5.34879	43.6951	59.3	16.22
Guatemala	GTM	2017	57.3	0.533		57.3	1	2	1		0.443028	0.948	8.5	0.961885		81.817	93.7199	4.02729	48.1819	33.85	15.95
Guinea	GIN	2012		0.88		80.1		1			0.428187	0.8002		0.782735		28.6558	62.7608	41.4669	25.3863	55.2	17.12
Guinea	GIN	2017	80	0.88			2		1		0.436056	0.808		0.804143		32.2107	62.103	33.2352	32.9514	51.3361	19.1
Guinea-Bissau	GNB	2012	63	0.814		63										45.5812	63.3195	62.5743	17.0758	69.3	23.34
Guinea-Bissau	GNB	2017		0.814			1		1							51.2358	66.2869	60.357	22.1643	64.4491	26.05
Guyana	GUY	2012	29.4	0.729		29.4		3			0.456727	0.9474		0.997147		85.6397	93.6391	3.01781	84.0548		9.6
Guyana	GUY	2017		0.729			3	3	1		0.500123	0.947667		0.98407		79.5482	95.4127	1.61638	56.129		7.65
Haiti	HTI	2012		0.769			1	1				0.876667				66.4154	63.1554	22.3556	51.6785	58.5	49.4
Haiti	HTI	2017	71.7	0.769		63.7	1		1			0.8855	13.9			61.6913	65.0191	18.8074	34.5092	45.5166	46.65
Honduras	HND	2012		0.531	0.101695		1	1		0.022792	0.388626	0.968		1.06422	0.238095	85.5792	92.0609	13.3322	48.3819	106.687	15.34
Honduras	HND	2017		0.531			1		1		0.40926	0.977333		1.0561		88.0332	94.2835	12.535	53.35	60.9	15.4
India	IND	2012		0.663	0.0793651		2			0.0246992	0.477111	0.8128		1.02662	0.626866	69.3026	88.5842	21.2195	66.5919	21.9	16.96
India	IND	2017	32.8	0.663		27.6	1		2		0.513101	0.837667	22	1.08313		74.373	91.8587	13.0573	80.8413	24.0257	15.05
Indonesia	IDN	2012		0.706							0.523256	0.9258		1.00361		93.9641	85.7963	10.8365	74.2112	11.5104	9.1
Indonesia	IDN	2017		0.706		62.6	1				0.519815	0.930333		0.992147		95.4178	88.6531	5.7026	86.0523	10.6	7.5
Iran, Islamic Republic of	IRN	2012		0.835				4			0.443406	0.864		0.966526		84.3193	95.0967	0.0484174			5.54
Iran, Islamic Republic of	IRN	2017		0.835			4	4			0.459686	0.867667		1.01374		85.5443	95.2013	0.0635402			5
Iraq	IRQ	2012		0.878			4	4				0.8158				43.6833	91.8711	0.573399		18.9	27.18
Iraq	IRQ	2017		0.878			4	4				0.821333				50.1405	95.6112	0.379353		11.15	27.75
Jamaica	JAM	2012		0.635				4			0.531923	0.982		1.0344		88.1	90.6367	0.319052		19.9	9.12
Jamaica	JAM	2017	66.8	0.635		66.8	2		2		0.570602	0.986		1.02084		81.8335	90.578	0.264895		15.4834	8.95
Jordan	JOR	2012		0.794				2			0.568353	0.8502		1.00305		95.4486	99.0872	0.144937		14.4	9.8
Jordan	JOR	2017		0.794			1	2			0.582818	0.856	13.8	1.00184		98.2271	98.971	0.135138		8.49524	13.2
Kazakhstan	KAZ	2012		0.701		64.8		2			0.466599	1.0086		1.00932		99.7816	92.5909	0.0115167	96.4327	1.70436	2.66
Kazakhstan	KAZ	2017	71.9	0.701			1		1		0.508998	1.00667		1.01545		99.7141	95.0445	0.00502395	99.749	2.7	2.5
Kenya	KEN	2012	11.9	0.834	0.21327	11.9		4		0.130762	0.429868	0.9306	25.5		0.727273	78.733	55.6727	36.0122	70.5113	33.0285	21.84
Kenya	KEN	2017		0.834			2		2		0.44382	0.930333				81.535	58.2783	29.9702	29.2934	36.1	23.35
Kiribati	KIR	2012					2	4									65.2664				3.32
Kiribati	KIR	2017					1		1								70.3461				3.15
Korea, Democratic People’s Republic of	PRK	2012												0.995211			96.2904	21.6438			41.82
Korea, Democratic People’s Republic of	PRK	2017					1							1.00774			94.8631	18.7909			43.1
Kyrgyzstan	KGZ	2012	73.7	0.707			1	1			0.450216	0.9592		0.997862		99.6535	85.7984	1.24397	95.8639	16.0336	7.38
Kyrgyzstan	KGZ	2017		0.707			1		1		0.473753	0.962		0.998037		99.586	87.3205	0.482003	99.1606	25.4	6.5
Lao People’s Democratic Republic	LAO	2012		0.735			1	3	1			0.9136		0.90463		58.2879	72.0594	20.8189	45.3324	23.4	18.86
Lao People’s Democratic Republic	LAO	2017	48.1	0.735		42.5	1					0.932		0.942183		84.661	79.9984	12.0967	52.5656	21.5491	16.65
Lebanon	LBN	2012		0.763							0.512462	0.8924				95.6431	90.8854	0.103578		27.4	7.56
Lebanon	LBN	2017		0.763			2				0.469463	0.888333				95.0694	92.4861	0.120846		16.1646	10.9
Lesotho	LSO	2012	13.9	0.731		13.9		1				1.0058		1.04897		76.6352	68.1639	46.3862	26.5556	57.1	13.1
Lesotho	LSO	2017		0.731			1	4	1			1.00633		1.0447		78.2948	68.5914	41.5206	47.8204	46.0516	12.85
Liberia	LBR	2012	52.7	0.823		52.7		4	1		0.423515	0.857		0.880025		42.9706	70.3718	49.242	25.5436	54.1	37.2
Liberia	LBR	2017		0.823			2		2		0.451926	0.838667		0.86358		48.3014	72.4464	40.6479	33.1555	50.3131	38.6
Libya	LBY	2012		0.832				4				0.937					96.75	0.162135
Libya	LBY	2017		0.832			2		2			0.925667					96.75	0.158799
Macedonia, the former Yugoslav Republic of	MKD	2012		0.602				2			0.576084	0.9154		0.979115		97.8	94.0999	0.0496078		10.9802	4.5
Macedonia, the former Yugoslav Republic of	MKD	2017		0.602			1	2			0.537084	0.946667		0.99062		98.5717	93.1521	0.0342283		21.5	4.15
Madagascar	MDG	2012		0.816			1	1			0.445788	0.9416		0.97901		71.5726	48.4259	74.7434		70.7	34.2
Madagascar	MDG	2017		0.816		63.4	1		1		0.441417	0.955667		0.999953		74.8043	53.1882	69.9642		77.2747	42.1
Malawi	MWI	2012		0.863			2	2			0.505821	0.9152		0.992692		63.2275	64.2072	68.1308	52.4923	50.7	22.1
Malawi	MWI	2017	17.6	0.863	0.0808444	14.9	3		2	0.0208429	0.509707	0.935	24.3	1.00158	0.652174	62.1435	67.911	66.2726	21.8075	55.4149	25.4
Malaysia	MYS	2012		0.75	0.13494			4	2	0.039312	0.575498	0.9668		1.03658	0.333333	93.1179	96.8645	0.0200859		0.6	3.36
Malaysia	MYS	2017		0.75			3				0.546089	0.976		1.03934		93.7347	96.7251	0.0018667		0.552542	2.9
Maldives	MDV	2012										0.9306				98.6101	97.9409	3.78111	78.1314		11.2
Maldives	MDV	2017					2					0.919333				97.7349	99.2129	2.07632	90.5979		11
Mali	MLI	2012		0.725		45.8	1	1			0.443336	0.7834	26.9	0.821623		32.3303	69.7637	49.3264	21.9304		6.4
Mali	MLI	2017	55.9	0.725		49.4	1		1		0.451483	0.811333		0.861725		34.2713	76.5807	45.9718	28.4655		5.95
Marshall Islands	MHL	2012					1	3	1					1.01385		98.2651	83.0913
Marshall Islands	MHL	2017					1							1.02066		104.715	87.3648
Mauritania	MRT	2012		0.863							0.34144	0.8312		1.01412		47.5933	61.4402	4.56729	35.5353	31	7.5
Mauritania	MRT	2017	76	0.863		69.7	4		2		0.347714	0.841667		1.03921		53.4976	68.8338	3.18734	46.1247	28.83	10.35
Mauritius	MUS	2012		0.632	0.164894		2	4	2	0.02267	0.62509	0.9528		1.02483	0.42	91.2452	99.8117	0.117909		7.9	5.26
Mauritius	MUS	2017		0.632			2		1		0.614882	0.966667		1.0396		92.3969	99.8664	0.073833		7.27513	5.7
Mexico	MEX	2012		0.369				2			0.448808	0.9494		1.02338		93.8672	96.8166	2.52671	80.3131	76.3805	4.48
Mexico	MEX	2017	15.4	0.369			1		1		0.457363	0.953333	8.1	1.03513		94.9211	98.8592	1.45379	88.56	43.6	3.9
Micronesia, Federated States of	FSM	2012					1		1								80.3869			41.2
Micronesia, Federated States of	FSM	2017					1										78.5665
Moldova, Republic of	MDA	2012		0.643	0.0151515			1	1	0.0897756	0.454398	1.0088		1.01029	0	99.2491	87.2265	0.0815744		6.8415
Moldova, Republic of	MDA	2017		0.643			1		2		0.487572	1.00567		0.99682		99.4526	88.6862	0.020104		9.6
Mongolia	MNG	2012	72.7	0.636		72.7					0.509165	1.0218		1.02403		98.257	78.7788	0.112313	89.4884	21.6	19.04
Mongolia	MNG	2017		0.636		54	1		1		0.541159	1.024		1.0405		98.4231	82.6339	0.129649	92.5658	34.2181	18.6
Montenegro	MNE	2012	52			52	1	3				0.9552		1.02268		98.4422	96.0562	0.165569	98.9476	8.6	2.5
Montenegro	MNE	2017					1		1			0.955667		1.00791		98.8472	97.0533	0.0979767	96.0871	16.8395	2.5
Morocco	MAR	2012		0.864				4			0.507692	0.8228		0.91303		68.2548	80.504	1.03164			4.58
Morocco	MAR	2017		0.864			2		2		0.513149	0.832		0.93583		73.75	86.179	0.493724			3.9
Mozambique	MOZ	2012		0.528			1		1		0.426923	0.8966		0.892578		59.9134	44.5037	63.3299		46.1	29.28
Mozambique	MOZ	2017	20.7	0.528		20.7	1		2		0.427801	0.904	15.5	0.91186		58.3472	53.4456	55.452		50.3871	30.45
Myanmar	MMR	2012		0.797				3			0.405591	0.954621		0.998055		73.5097	73.2964	8.81075	37.779	34.8571	14.04
Myanmar	MMR	2017	63.3	0.797		63.3	3		2		0.422722	0.959	11	1.01086		75.5512	80.8444	4.13188	43.807	32.1	10.65
Namibia	NAM	2012	13	0.687		13	1	4			0.618394	0.9884	20.2				80.8441	13.5334	56.4353		33.1
Namibia	NAM	2017		0.687			2		1		0.621905	1.00967					82.2147	6.95443	101.627		25.75
Nepal	NPL	2012		0.699	0.126659		1	4		0.0201183	0.503456	0.9006		1.04498	0.16	59.6273	86.4065	10.9411	57.3941	25.2	9.48
Nepal	NPL	2017	38	0.699		32.5	1		1		0.526332	0.923333	11.2	1.05277		67.9084	88.344	7.36104	69.6753	27.646	9.5
Nicaragua	NIC	2012		0.501	0.126103		1	1		0.0351759	0.434737	0.9428		1.03516	0.228682	79.6319	81.3826	9.38202	50.05	43.621	18.94
Nicaragua	NIC	2017		0.501			1	3	1		0.423817	0.959333		1.03477		82.6145	81.501	6.85667	55.1893	24.9	16.3
Niger	NER	2012		0.83		71.5	1	4			0.444381	0.241667		0.80694		30.5604	46.33	46.4637		44.5	10.66
Niger	NER	2017		0.83			2		2		0.452546	0.809333		0.831497		34.3516	49.499	41.4224		41.3851	13.35
Nigeria	NGA	2012		0.884	0.213371			4		0.366999	0.391198	0.8652	11	0.933838	0.3	55.1716	64.5622	44.8698	51.381		6.86
Nigeria	NGA	2017	52.8	0.884		46.9	2		2		0.430702	0.867333		0.93032		62.016	70.0238	38.8976	66.6923		10.25
Pakistan	PAK	2012	49	0.708		49		4			0.355015	0.7284		0.820126		55.8899	89.8192	6.44212	40.8158	29.5	21.1
Pakistan	PAK	2017		0.708			4		2		0.387897	0.747	14.5	0.841563		59.132	91.1395	2.93097	49.5496	32.3634	20.7
Palau	PLW	2012						3	1					0.990245		99.5031	97.893
Palau	PLW	2017					1							0.996901		96.5937	99.9071
Palestine, State of	PSE	2012										0.8556		1.05362		95.7638	95.061	0.0542272	85.9405	25.8
Palestine, State of	PSE	2017										0.876333		1.05951		96.9465	96.4754	0.173172	46.1745	15.2206
Panama	PAN	2012	36.5	0.572			1	4			0.504968	0.9952		1.00901		94.0941	94.0701	1.53035	77.1572	38.7158	10.86
Panama	PAN	2017		0.572			1		1		0.522435	0.994		1.00794		95.4118	95.9521	0.653871	85.08	22.1	9.2
Papua New Guinea	PNG	2012		0.807			3	3	1					0.85103		61.6	38.4292	31.6521
Papua New Guinea	PNG	2017		0.807			2		3					0.8576		65.6433	40.7345	23.7679
Paraguay	PRY	2012		0.679			1	1				0.9646		1.0097		94.5406	93.2254	1.85149	82.4348	44.1287	12.12
Paraguay	PRY	2017	35	0.679			1		1			0.972667		1.00141		94.742	98.4777	0.354466	79.25	28.9	11.45
Peru	PER	2012		0.607				3			0.488925	0.9428		0.997964		93.7748	88.3654	5.51015	95.0314	31.6078	9.9
Peru	PER	2017		0.607			1	3			0.51244	0.948	10.8	0.976627		94.2235	90.5841	3.80929	91.36	20.7	8.9
Philippines	PHL	2012		0.505			1	3	1		0.500895	0.9902		1.01531		96.398	91.0952	8.45796	69.8296	23.4552	13.9
Philippines	PHL	2017	71.2	0.505			1				0.48861	0.998333	5.5	1.01153		98.1825	93.074	4.09446	80.9715	21.6	13.8
Romania	ROU	2012		0.443							0.593464	0.9852		0.987247		98.6043	100		96	12.9208	2.5
Romania	ROU	2017		0.443			1				0.645691	0.985333		0.9941		98.8445	100		93.2247	25.3	2.5
Russian Federation	RUS	2012		0.709				2			0.447199	1.0232		0.990857		99.6843	96.4449	0.00600881	99.41	9.54959	2.5
Russian Federation	RUS	2017		0.709			1	2			0.466596	1.01933		0.987943		99.7301	96.9609	0.00531236	95.5483	13.4	2.5
Rwanda	RWA	2012		0.771			1	1	1		0.608192	0.9424		1.02792		68.3291	54.142	57.0918	67.236	39.1	32.9
Rwanda	RWA	2017	9.9	0.771		9.9	1	3			0.609442	0.941	20.7	1.01704		73.2156	56.9844	50.1734	27.9327	42.7361	35.05
Saint Lucia	LCA	2012					2	3			0.573423	0.9882		1.00451			96.6061
Saint Lucia	LCA	2017					2		1		0.627908	0.991667		0.991335			98.1622
Saint Vincent and the Grenadines	VCT	2012									0.559799			0.984342			94.8605				6.22
Saint Vincent and the Grenadines	VCT	2017					2		1		0.612989			0.99974			95.1452				5.8
Samoa	WSM	2012						4	1					1.05642		98.9733	95.3348				3.2
Samoa	WSM	2017					2							1.04978		99.0958	97.1949				3.1
Sao Tome and Principe	STP	2012										0.8802		1.01154		90.1431	79.7062		33.8351	66.2	13.7
Sao Tome and Principe	STP	2017					1		1			0.894333		1.02715		92.8166	83.9848		43.9178	61.5661	10
Senegal	SEN	2012		0.867	0.0679612			2		0.0128617	0.542346	0.8832		1.04605	0.207547	47.4347	74.5643	38.0224	20.5197	46.7	12.68
Senegal	SEN	2017	65.5	0.867		59.2	2		1		0.558288	0.906	12.2	1.12674		51.9004	79.4612	33.5933	26.6346	43.4311	11.5
Serbia	SRB	2012		0.482				4			0.505942	0.971		1.01647		97.9624	88.5566	0.0533365	98.2965	13.023	6
Serbia	SRB	2017		0.482			1		1		0.500817	0.975333		1.00724		98.5654	85.7788	0.0200987	95.4548	25.5	5.65
Sierra Leone	SLE	2012		0.856				4			0.438339	0.8596	28.6	0.942417		32.4262	54.5031	50.4296	34.0112	52.9	25.36
Sierra Leone	SLE	2017	72.1	0.856		67.1	2		1		0.449881	0.87		0.991213		43.2063	59.5609	45.2517	44.1464	49.1971	25.6
Solomon Islands	SLB	2012												0.95793			71.8004	25.5253		12.7	12
Solomon Islands	SLB	2017					2							0.964369			68.5502	19.2655			12.5
Somalia	SOM	2012															43.9335	71.2886
Somalia	SOM	2017					4										50.8071	71.4247
South Africa	ZAF	2012		0.352	0.0689207			4		0.023407	0.55299	0.9822		1.00323	0.3	93.4622	90.5364	6.01656	48.6858	55.5	4.68
South Africa	ZAF	2017	12.6	0.352		12.6	1		1		0.583355	0.984	30.3	0.995263		90.7073	92.2673	5.77725	87.6718	44.7612	5.95
South Sudan	SSD	2012		0.905				4				0.8256		0.64714		35.4494	41.0651
South Sudan	SSD	2017		0.905			2		2			0.826667		0.68539		34.5228	40.8055
Sri Lanka	LKA	2012		0.708				4	1		0.519227	0.9306		1.00727		91.1814	86.5214	1.36712		4.45215	12.36
Sri Lanka	LKA	2017		0.708			2				0.516648	0.935		1.01809		92.1413	88.8361	0.361472		4.1	10.85
Sudan	SDN	2012	66	0.957		65.9		4				0.8102		0.901064		61.0634	54.6941	8.66286	51.1803		25.2333
Sudan	SDN	2017		0.957			4	4				0.829		0.947793		60.6972	59.8111	6.27811	27.4984		25.15
Suriname	SUR	2012		0.71				2	1		0.468817	0.9748		1.13429		93.7722	93.4917	7.65424			8.04
Suriname	SUR	2017		0.71		41.8	1				0.513362	0.975333		1.13404		94.3833	94.7944	6.69775			7.6
Swaziland	SWZ	2012	5.7	0.778	0.0554649	5.7		4		0.0391517				0.91535		83.0983	64.8504	3.13031	50.5321		22.16
Swaziland	SWZ	2017		0.778			2		2					0.93857		88.4194	68.6315	2.77825	90.9965		20.85
Syrian Arab Republic	SYR	2012						3				0.828		0.983947			96.5764	13.7101
Syrian Arab Republic	SYR	2017					2					0.795667		1.01956			97.0577	26.4113
Tajikistan	TJK	2012		0.722				3				0.871		0.922608		99.8	73.4615	3.92871	92.1883	19.7579
Tajikistan	TJK	2017	75.3	0.722			1	2	1			0.927333	19	0.937448		99.7324	79.629	4.12334	95.3586	31.3
Tanzania, United Republic of	TZA	2012		0.822	0.0285006		2	3		0.0142857	0.471605	0.932		1.00537	0	72.9506	47.3373	45.8296	69.1208	28.2	33.2
Tanzania, United Republic of	TZA	2017		0.822			3		3		0.469688	0.927	29.6	1.03432		77.8872	54.6664	39.4432	28.7157	30.8225	32.05
Thailand	THA	2012		0.533							0.520236	1.0014		1.03149		95.0665	98.4422	0.0506504	71.6083	10.5	9
Thailand	THA	2017	26.1	0.533		23.2	1				0.508085	0.997667		0.977373		92.8683	99.5316	0.00717279	83.0341	9.66948	9.1
Timor-Leste	TLS	2012		0.643								0.868		0.975002		58.309	68.0738	28.2333	56.954	41.8	27.46
Timor-Leste	TLS	2017	64.1	0.643	0.0731707	56.9	1			0.0609756		0.856667	34.6	1.00577	0	68.0668	76.5115	22.4697	66.0415	38.4937	27.15
Togo	TGO	2012	45.8	0.853		45.8		4	1		0.445507	0.7878	12.7	0.851452		60.4099	59.5511	44.3401	23.8719	59.2472	19.1
Togo	TGO	2017		0.853			2		2		0.453694	0.821667		0.87474		63.7456	64.0203	39.3655	30.9857	55.1	16.2
Tonga	TON	2012						4	2			0.9528		1.0082		99.3855	99.6224
Tonga	TON	2017					2					0.957		1.01038		99.4144	99.9067
Tunisia	TUN	2012		0.87				4			0.545711	0.8884		1.04319		79.5099	93.9821	0.211348		25.765	4.58
Tunisia	TUN	2017		0.87		53.1	2		2		0.538006	0.896333		1.0678		79.033	95.9912	0.0616636		15.2	4.8
Turkey	TUR	2012		0.746							0.50295	0.9122		0.963974		94.4765	98.3338	0.0951354	92.3385	2.71211	2.5
Turkey	TUR	2017		0.746			1				0.430903	0.921333		0.97539		95.9731	98.8846	0.0521154	49.6121	1.6	2.5
Turkmenistan	TKM	2012		0.79										0.96661		99.7	91.8242	14.0478	96.3047		4.84
Turkmenistan	TKM	2017	85.8	0.79			2							0.982158		99.6325	91.5285	9.28738	99.6165		5.3
Tuvalu	TUV	2012						3	1					1.05311			98.9544			26.3
Tuvalu	TUV	2017					2							1.04014			99.2651
Uganda	UGA	2012		0.861	0.132562		2	4		0.0587189	0.405169	0.8606			0.619048	71.7051	42.0474	36.2415	63.0432	19.7	32.82
Uganda	UGA	2017	33.2	0.861		24.6	2		2		0.401799	0.865	29.9			76.5275	47.6693	37.457	26.1908	21.532	40
Ukraine	UKR	2012		0.602	0.0691275			4		0.064	0.471703	1.0006		0.989152	0.189873	99.9743	94.2954	0.080402	99.4595	2.70809	2.5
Ukraine	UKR	2017		0.602			1		1		0.493347	0.993		0.988276		100.179	93.7239	0.015193	95.5959	3.8	3.1
Uzbekistan	UZB	2012		0.777				4			0.454724	0.9465		0.989744		99.9877	96.7801	32.4126		14.1	7.92
Uzbekistan	UZB	2017		0.777			2		2		0.458086	0.945667		0.986823		99.9852	97.6811	22.3462		22.3368	7.35
Vanuatu	VUT	2012							1					0.98422		84.7	87.8891			12.7	6.3
Vanuatu	VUT	2017					1							0.98793		87.5063	90.6355				7
Venezuela, Bolivarian Republic of	VEN	2012		0.599			1	1			0.310544	1.0268		1.02303		94.7702	95.997	5.29955	79.59	57.9861	5.08
Venezuela, Bolivarian Republic of	VEN	2017		0.599			1		1		0.288621	1.01867		1.01868		96.8662	95.7784	8.5522	87.7626	33.1	10.75
Viet Nam	VNM	2012	29.2	0.61							0.477248	1.0034				92.4333	90.3392	3.765	83.4342	10.6417	12.58
Viet Nam	VNM	2017		0.61			1		1		0.49982	1.00833				95.0004	93.9693	1.9206	96.7468	9.8	10.95
Yemen	YEM	2012	78.4	0.848								0.6354		0.76463			57.7041	9.10961	46.4913	48.6	26.94
Yemen	YEM	2017		0.848			4					0.485		0.82074			63.3224	43.4002	24.9791	28.6714	33.5
Zambia	ZMB	2012	18	0.821		18		2			0.46974	0.9196	26.7			83.0077	56.9776	56.989	51.4544	49.7715	47.5
Zambia	ZMB	2017		0.821			2		2		0.47209	0.938333				86.748	59.2966	49.4567	21.3764	54.4	44.45
Zimbabwe	ZWE	2012		0.841	0.0757409			4		0.0882834	0.344553	0.924		0.968575	0.315789	86.1381	66.4896	19.2535	40.3295	72.3	43.3
Zimbabwe	ZWE	2017	20.9	0.841		26	2		2		0.376603	0.923	19.9	0.982231		88.0034	64.5162	19.1868	72.6241	58.3105	47.4
