# Supplementary material for: Exploring relationships between HIV programme outcomes and the societal enabling environment: A structural equation modeling statistical analysis in 138 low- and middle-income countries
Source: PLOS Glob Public Health. 2023 May 9;3(5):e0001864. doi: 10.1371/journal.pgph.0001864 (PMC10168546; doi:10.1371/journal.pgph.0001864)
Supplement: S2 Data — (XLSX) [file pgph.0001864.s005.xlsx]

## Sheet: Sheet1
country	iso3	year	Median CD4 at ART start	ART Coverage	Condom Use at last higher risk sex	Unfavorable Social Enabling Environment	Interaction: CD4 x Social Enabler	Interaction: ART x Social Enabler	Interaction: Condom x Social Enabler	HIV Mortality among PLHIV	HIV Incidence percent change 10 years
Afghanistan	AFG	2010	179.36	0.0134852		0.982635	-5.34594		-2.02715	0.0471983	0.802711
Afghanistan	AFG	2011	182.01	0.022832		0.984771	-5.2383		-1.92012	0.0458735	0.714184
Afghanistan	AFG	2012	182.19	0.0291682		0.986906	-5.1703		-1.91866	0.044411	0.733694
Afghanistan	AFG	2013	229.55	0.0343602		0.989042	-5.11717		0.120159	0.0441774	0.648214
Afghanistan	AFG	2014	235.91	0.0404642		0.991178	-5.05124		0.396078	0.0442816	0.693531
Afghanistan	AFG	2015	235.31	0.0468209		0.993313	-4.98136		0.371284	0.0440504	0.650764
Afghanistan	AFG	2016	291	0.0652366		0.995449	-4.74674		2.80073	0.0435331	0.629321
Afghanistan	AFG	2017	294.44	0.0910032		0.997584	-4.41011		2.96023	0.0413023	0.622459
Afghanistan	AFG	2018	299.03	0.0905847		0.99972	-4.43001		3.17116	0.038942	0.631885
Afghanistan	AFG	2019	293.2	0.09447		1	-4.3786		2.91654	0.0408026	0.627807
Afghanistan	AFG	2020	295.62	0.0916017		1	-4.41792		3.02278	0.0419915	0.510826
Afghanistan	AFG	2021	288.13	0.101383		1	-4.28384		2.69395	0.0448718	0.140186
Angola	AGO	2010	184.76	0.0950258	46.2	0.811667	-3.13795	-1.74838	-1.32397	0.0393582	0.0113338
Angola	AGO	2011	183.62	0.108486	46.2	0.79651	-2.91045	-1.69309	-1.31689	0.039285	-0.0737079
Angola	AGO	2012	196.48	0.122968	46.2	0.781353	-2.6819	-1.6378	-0.894208	0.0401093	-0.156495
Angola	AGO	2013	199.53	0.183209	46.2	0.766196	-2.05479	-1.58251	-0.777011	0.0401655	-0.236848
Angola	AGO	2014	218.82	0.230572	46.2	0.751038	-1.57587	-1.52722	-0.218796	0.0355065	-0.320329
Angola	AGO	2015	223.2	0.250778	46.2	0.735881	-1.35142	-1.47193	-0.0946562	0.0328974	-0.371292
Angola	AGO	2016	250.61	0.240832	46.2	0.720724	-1.37996	-1.41664	0.608875	0.0334865	-0.412604
Angola	AGO	2017	235.82	0.263641	46.2	0.705567	-1.15133	-1.36134	0.222157	0.0365479	-0.414236
Angola	AGO	2018	269.11	0.289411	46.2	0.69041	-0.915137	-1.30605	0.996906	0.039478	-0.439018
Angola	AGO	2019	270.17	0.298973	46.2	0.675253	-0.809079	-1.25076	0.978602	0.0395085	-0.454715
Angola	AGO	2020	264.72	0.351336	46.2	0.660096	-0.420979	-1.19547	0.817892	0.0396788	-0.463507
Angola	AGO	2021	266.81	0.359999	46.2	0.644938	-0.345917	-1.14018	0.823021	0.0379071	-0.483503
Albania	ALB	2010	218.57	0.186603	56.4222	0.211643	0.563464	0.118987	0.0650835	0.015949	3.22493
Albania	ALB	2011	214.28	0.225806	56.2333	0.203983	0.495862	0.132852	0.105434	0.0182328	2.51334
Albania	ALB	2012	223.55	0.276119	56.0444	0.196323	0.384895	0.147471	0.0287856	0.0161692	2.03981
Albania	ALB	2013	289.69	0.349666	55.8556	0.188663	0.189545	0.162844	-0.594662	0.0144766	1.60005
Albania	ALB	2014	291.6	0.356855	55.6667	0.181003	0.177304	0.178971	-0.64537	0.0131048	1.16247
Albania	ALB	2015	339.61	0.390943	55.4778	0.173344	0.0749686	0.195851	-1.18012	0.0147874	0.826475
Albania	ALB	2016	355.73	0.425514	55.2889	0.165684	-0.0397426	0.213485	-1.41366	0.0162671	0.553908
Albania	ALB	2017	345.76	0.442215	55.1	0.158024	-0.101357	0.231872	-1.36431	0.0168539	0.297726
Albania	ALB	2018	340.28	0.427376	54.9111	0.150364	-0.0503563	0.251013	-1.35866	0.0190114	0.0906479
Albania	ALB	2019	337.87	0.434719	54.7222	0.142704	-0.081071	0.270908	-1.38577	0.0218818	-0.0558896
Albania	ALB	2020	313.87	0.472006	54.5333	0.135044	-0.235417	0.291556	-1.1303	0.0269313	-0.189107
Albania	ALB	2021	315.57	0.527624	54.3444	0.127385	-0.47865	0.312958	-1.19709	0.0227901	-0.295821
Argentina	ARG	2010	208.87	0.454982		0.0402424	-0.246403		0.343821	0.0145731	-0.0682693
Argentina	ARG	2011	209.59	0.482292		0.0344935	-0.418283		0.336483	0.013493	-0.060693
Argentina	ARG	2012	213.05	0.507209		0.0287446	-0.581693		0.273892	0.0123415	-0.0596878
Argentina	ARG	2013	249.13	0.530161		0.0229957	-0.738504		-0.454965	0.0115014	-0.0628526
Argentina	ARG	2014	249.66	0.551675		0.0172467	-0.891432		-0.474402	0.0110916	-0.0705329
Argentina	ARG	2015	246.25	0.572054		0.0114978	-1.04195		-0.411102	0.0108767	-0.0818205
Argentina	ARG	2016	275.63	0.59153		0.00574891	-1.19124		-1.04952	0.0107006	-0.110326
Argentina	ARG	2017	273.91	0.610375		0	-1.34081		-1.0304	0.0106636	-0.128243
Argentina	ARG	2018	269.25	0.628733		0	-1.46609		-0.928545	0.0106013	-0.134173
Argentina	ARG	2019	266.26	0.650459		0	-1.61435		-0.863192	0.0104782	-0.147677
Argentina	ARG	2020	267.85	0.647941		0	-1.59717		-0.897945	0.0102577	-0.179857
Argentina	ARG	2021	296.46	0.699743		0	-1.95069		-1.52327	0.010009	-0.180578
Armenia	ARM	2010	111.01	0.0604686	86.1	0.237574	0.687975	-0.639381	0.721676	0.047871	-0.295769
Armenia	ARM	2011	112.13	0.077775	85.12	0.227694	0.72247	-0.67929	0.789172	0.0495847	-0.475308
Armenia	ARM	2012	111.92	0.109851	84.14	0.217814	0.715201	-0.714156	0.865231	0.0513983	-0.573912
Armenia	ARM	2013	116.76	0.141709	83.16	0.207934	0.695479	-0.743978	0.900237	0.0492462	-0.614936
Armenia	ARM	2014	112.23	0.180115	82.18	0.198055	0.644771	-0.768757	1.01172	0.0472146	-0.610559
Armenia	ARM	2015	109.4	0.226532	81.2	0.188175	0.554764	-0.788493	1.11297	0.0429842	-0.570317
Armenia	ARM	2016	109.33	0.281803	80.22	0.178295	0.417914	-0.803185	1.18993	0.0365883	-0.493602
Armenia	ARM	2017	119.76	0.353592	79.24	0.168416	0.203031	-0.812834	1.15377	0.0292108	-0.379787
Armenia	ARM	2018	128.4	0.418256	78.26	0.158536	-0.0155421	-0.817439	1.12452	0.0211172	-0.2248
Armenia	ARM	2019	136.67	0.469423	77.28	0.148656	-0.209437	-0.817001	1.08851	0.0156692	-0.035382
Armenia	ARM	2020	140.61	0.470002	76.3	0.138777	-0.223	-0.81152	1.09689	0.0128711	0.190652
Armenia	ARM	2021	144.13	0.490667	75.32	0.128897	-0.320717	-0.800995	1.10576	0.0182685	0.426313
AmericanSamoa	ASM	2010				0.161104
AmericanSamoa	ASM	2011				0.160512
AmericanSamoa	ASM	2012				0.159919
AmericanSamoa	ASM	2013				0.159326
AmericanSamoa	ASM	2014				0.158734
AmericanSamoa	ASM	2015				0.158141
AmericanSamoa	ASM	2016				0.157549
AmericanSamoa	ASM	2017				0.156956
AmericanSamoa	ASM	2018				0.156363
AmericanSamoa	ASM	2019				0.155771
Azerbaijan	AZE	2010	109.47	0.0686368	35.1	0.238365	0.666464	0.614752	0.725172	0.05398	-0.553292
Azerbaijan	AZE	2011	109.44	0.108821	35.1	0.235774	0.605129	0.631696	0.745351	0.0488753	-0.554094
Azerbaijan	AZE	2012	109.89	0.147684	35.1	0.233182	0.542209	0.648641	0.762409	0.0423778	-0.563784
Azerbaijan	AZE	2013	123.59	0.197621	35.1	0.230591	0.452008	0.665585	0.690623	0.0380833	-0.53823
Azerbaijan	AZE	2014	121.61	0.199324	35.1	0.228	0.459865	0.68253	0.721796	0.0343468	-0.485416
Azerbaijan	AZE	2015	111.85	0.256327	35.1	0.225408	0.346085	0.699474	0.808371	0.0375739	-0.507685
Azerbaijan	AZE	2016	127.12	0.308327	35.1	0.222817	0.237494	0.716419	0.717936	0.0309097	-0.499612
Azerbaijan	AZE	2017	132.24	0.386073	35.1	0.220226	0.0640819	0.733363	0.697156	0.025666	-0.495906
Azerbaijan	AZE	2018	141.91	0.453859	35.1	0.217634	-0.0941373	0.750308	0.640298	0.0190304	-0.463571
Azerbaijan	AZE	2019	150.32	0.518561	35.1	0.215043	-0.252139	0.767252	0.589867	0.0145985	-0.479106
Azerbaijan	AZE	2020	159.01	0.562749	35.1	0.212452	-0.366515	0.784197	0.534361	0.0115577	-0.457863
Azerbaijan	AZE	2021	290.99	0.89997	35.1	0.20986	-1.22273	0.801141	-0.517429	0.00733153	-0.501293
Burundi	BDI	2010	156.26	0.278887	46.6	0.570176	-0.659197	-0.842681	-1.10255	0.0559935	-0.662314
Burundi	BDI	2011	158.53	0.329315	47.2167	0.555171	-0.386927	-0.753722	-0.999715	0.0479003	-0.65244
Burundi	BDI	2012	155.73	0.366685	47.8333	0.540165	-0.201438	-0.669583	-0.970638	0.0420839	-0.642587
Burundi	BDI	2013	158.26	0.415721	48.45	0.525159	0.00719893	-0.590264	-0.868467	0.0376446	-0.625219
Burundi	BDI	2014	214.78	0.469696	49.0667	0.510153	0.20365	-0.515766	-0.140135	0.0365553	-0.605245
Burundi	BDI	2015	215.03	0.540221	49.6833	0.495147	0.422147	-0.446087	-0.12563	0.033563	-0.590684
Burundi	BDI	2016	217.3	0.668605	50.3	0.480141	0.77272	-0.381229	-0.091991	0.0291156	-0.628636
Burundi	BDI	2017	260.85	0.776841	50.9167	0.465135	0.989267	-0.321191	0.297537	0.0241933	-0.670204
Burundi	BDI	2018	276.68	0.850209	51.5333	0.450129	1.05482	-0.265974	0.386478	0.0199557	-0.723668
Burundi	BDI	2019	325.53	0.932475	52.15	0.435123	1.09393	-0.215576	0.667271	0.016522	-0.765027
Burundi	BDI	2020	275.64	0.958492	52.7667	0.420117	0.981029	-0.169999	0.281972	0.0141053	-0.779908
Burundi	BDI	2021	276.01	0.933626	53.3833	0.405111	0.776109	-0.129242	0.235515	0.0117879	-0.775636
Benin	BEN	2010	206.23	0.33857	48.78	0.636079	-0.469731	-0.903785	-0.410152	0.0213608	-0.510455
Benin	BEN	2011	207.01	0.417923	49.7	0.613922	0.0232431	-0.770386	-0.365787	0.0201373	-0.535307
Benin	BEN	2012	207.24	0.442843	46.6333	0.591765	0.154128	-0.916932	-0.333077	0.019166	-0.568858
Benin	BEN	2013	210.44	0.389532	43.5667	0.569608	-0.118696	-1.02808	-0.254706	0.018432	-0.574469
Benin	BEN	2014	216.29	0.442095	40.5	0.547451	0.124495	-1.10384	-0.14818	0.019702	-0.550967
Benin	BEN	2015	249.6	0.505532	37.4333	0.525294	0.362935	-1.1442	0.289652	0.0225091	-0.543533
Benin	BEN	2016	255.43	0.565554	34.3667	0.503137	0.531685	-1.14917	0.321848	0.0224179	-0.57835
Benin	BEN	2017	275.15	0.565363	31.3	0.48098	0.462111	-1.11875	0.472786	0.0216561	-0.609715
Benin	BEN	2018	269.82	0.645392	28.2333	0.458823	0.600973	-1.05293	0.357973	0.0225997	-0.595422
Benin	BEN	2019	259.44	0.710325	25.1667	0.436666	0.634695	-0.951714	0.224061	0.0245312	-0.581905
Benin	BEN	2020	267.07	0.761144	22.1	0.414509	0.585539	-0.815106	0.217663	0.0203002	-0.606167
Benin	BEN	2021	250.97	0.688628	19.0333	0.392352	0.338278	-0.643104	0.0954478	0.0180898	-0.608462
BurkinaFaso	BFA	2010	161.84	0.350109	78.4	0.573653	-0.316018	1.1433	-1.03014	0.0446927	-0.689299
BurkinaFaso	BFA	2011	189.18	0.400614	79.4429	0.558605	-0.0617213	1.13344	-0.559165	0.0400358	-0.680995
BurkinaFaso	BFA	2012	201.07	0.428794	80.4857	0.543557	0.0645695	1.1154	-0.356855	0.0363465	-0.679497
BurkinaFaso	BFA	2013	222.54	0.469855	81.5286	0.528509	0.225319	1.08919	-0.0545215	0.0389291	-0.685768
BurkinaFaso	BFA	2014	217.06	0.521801	82.5714	0.51346	0.401162	1.05481	-0.115593	0.039373	-0.694492
BurkinaFaso	BFA	2015	219.97	0.591786	83.6143	0.498412	0.606398	1.01224	-0.0742146	0.0376952	-0.708803
BurkinaFaso	BFA	2016	225.24	0.652733	84.6571	0.483364	0.740373	0.96151	-0.0151645	0.0347422	-0.726114
BurkinaFaso	BFA	2017	241.47	0.740977	85.7	0.468316	0.912871	0.9026	0.131427	0.0328629	-0.744713
BurkinaFaso	BFA	2018	263.4	0.698581	86.7429	0.453267	0.706586	0.835516	0.29121	0.0305153	-0.765256
BurkinaFaso	BFA	2019	266.03	0.807867	87.7857	0.438219	0.856118	0.760257	0.273265	0.0285368	-0.741846
BurkinaFaso	BFA	2020	287.86	0.833863	88.8286	0.423171	0.782853	0.676824	0.364745	0.0267234	-0.7582
BurkinaFaso	BFA	2021	290.82	0.831043	89.8714	0.408123	0.648713	0.585216	0.319033	0.0221308	-0.738624
Bangladesh	BGD	2010	185.81	0.059803		0.260682	0.521267		0.193106	0.0324684	1.75791
Bangladesh	BGD	2011	188.23	0.0802105		0.26515	0.46061		0.170372	0.0359343	0.887757
Bangladesh	BGD	2012	185.35	0.0926298		0.269619	0.413992		0.170935	0.0363185	0.561646
Bangladesh	BGD	2013	183.85	0.111901		0.274087	0.361452		0.164514	0.0373004	0.296826
Bangladesh	BGD	2014	184.4	0.121996		0.278556	0.322589		0.149957	0.0368612	0.230684
Bangladesh	BGD	2015	182.47	0.130126		0.283024	0.287569		0.143772	0.0371789	0.168266
Bangladesh	BGD	2016	180.37	0.147747		0.287492	0.245294		0.136954	0.0375217	0.22116
Bangladesh	BGD	2017	178.06	0.189128		0.291961	0.186534		0.12946	0.0353812	0.289769
Bangladesh	BGD	2018	189.24	0.216932		0.296429	0.14539		0.0887177	0.0296831	0.332199
Bangladesh	BGD	2019	234.51	0.221216		0.300898	0.124549		-0.0160291	0.0275743	0.334547
Bangladesh	BGD	2020	281.93	0.312561		0.305366	0.0562078		-0.0979909	0.0288518	0.290196
Bangladesh	BGD	2021	288.26	0.227119		0.309835	0.0864608		-0.0911664	0.0295255	0.336583
Bulgaria	BGR	2010	210.87	0.244728		0.143991	0.654357		0.196941	0.0108626	3.82248
Bulgaria	BGR	2011	259.75	0.261121		0.142251	0.596411		-0.412373	0.0144425	2.19656
Bulgaria	BGR	2012	257.7	0.283834		0.14051	0.512395		-0.390283	0.0173776	1.44547
Bulgaria	BGR	2013	250.23	0.300528		0.13877	0.450679		-0.298717	0.0196831	1.11342
Bulgaria	BGR	2014	267.26	0.310435		0.13703	0.414995		-0.520171	0.0208696	1.04462
Bulgaria	BGR	2015	280.05	0.322001		0.13529	0.371889		-0.69057	0.0222743	1.10558
Bulgaria	BGR	2016	280.82	0.311033		0.133549	0.419946		-0.706735	0.0227671	1.17594
Bulgaria	BGR	2017	293.11	0.379114		0.131809	0.14326		-0.875019	0.0237342	1.17424
Bulgaria	BGR	2018	301.23	0.418598		0.130069	-0.0195068		-0.990638	0.01854	1.03239
Bulgaria	BGR	2019	297.27	0.451163		0.128328	-0.156107		-0.946023	0.0175103	0.569661
Bulgaria	BGR	2020	288.31	0.465933		0.126588	-0.219846		-0.832839	0.0178197	0.377771
Bulgaria	BGR	2021	283.04	0.490771		0.124848	-0.327542		-0.767962	0.0187105	0.283768
BosniaandHerzegovina	BIH	2010	119.15	0.3		0.158433	0.406794		1.23099	0.01875	0.79929
BosniaandHerzegovina	BIH	2011	128.03	0.364162		0.158551	0.177524		1.12865	0.0115607	0.940918
BosniaandHerzegovina	BIH	2012	146.72	0.420213		0.158668	-0.0225089		0.914393	0.0106383	0.786394
BosniaandHerzegovina	BIH	2013	185.13	0.470297		0.158785	-0.201005		0.475309	0.00495049	0.756713
BosniaandHerzegovina	BIH	2014	185.58	0.426606		0.158903	-0.0452481		0.469854	0.00458716	0.737113
BosniaandHerzegovina	BIH	2015	189.71	0.491453		0.15902	-0.276036		0.422454	0.00854701	0.722158
BosniaandHerzegovina	BIH	2016	199.1	0.638889		0.159137	-0.800277		0.315195	0.00793651	0.750382
BosniaandHerzegovina	BIH	2017	287.49	0.752768		0.159255	-1.20453		-0.691302	0.00369004	0.724908
BosniaandHerzegovina	BIH	2018	311.63	0.769759		0.159372	-1.26407		-0.965471	0.00343643	0.698311
BosniaandHerzegovina	BIH	2019	318.8	0.788462		0.159489	-1.3296		-1.04633	0.00320513	0.669369
BosniaandHerzegovina	BIH	2020	324.9	0.807808		0.159607	-1.39732		-1.11493	0.00600601	0.637338
BosniaandHerzegovina	BIH	2021	332.19	0.825843		0.159724	-1.46031		-1.19694	0.00561798	0.595711
Belarus	BLR	2010	137.16	0.179528		0.15532	0.852036		1.04333	0.0143248	3.19265
Belarus	BLR	2011	148.54	0.19691		0.152264	0.802461		0.926547	0.0134721	2.54584
Belarus	BLR	2012	146.53	0.236198		0.149208	0.668319		0.966479	0.0138738	1.86517
Belarus	BLR	2013	139.13	0.260508		0.146152	0.586518		1.07323	0.0121723	1.32987
Belarus	BLR	2014	152.36	0.273226		0.143096	0.546716		0.926161	0.0109691	0.834814
Belarus	BLR	2015	165.84	0.31787		0.14004	0.37924		0.770617	0.013647	0.501284
Belarus	BLR	2016	184.73	0.346282		0.136984	0.271281		0.540142	0.0127683	0.224524
Belarus	BLR	2017	206.19	0.434904		0.133928	-0.0855768		0.268536	0.0126997	0.0685607
Belarus	BLR	2018	242.92	0.576458		0.130872	-0.67255		-0.214039	0.00862296	-0.112593
Belarus	BLR	2019	284.16	0.635424		0.127816	-0.93041		-0.772044	0.00613007	-0.288056
Belarus	BLR	2020	310.89	0.654909		0.12476	-1.02737		-1.14852	0.00567341	-0.393881
Belarus	BLR	2021	209.27	0.653797		0.121704	-1.03768		0.242407	0.005953	-0.457815
Belize	BLZ	2010	111.63	0.251073		0.165518	0.557848		1.26337	0.026824	-0.449443
Belize	BLZ	2011	103.24	0.270798		0.196354	0.39967		1.10494	0.0273879	-0.420448
Belize	BLZ	2012	119.04	0.265856		0.22719	0.31974		0.74517	0.0295761	-0.385926
Belize	BLZ	2013	103.78	0.289841		0.258026	0.189393		0.601339	0.0349206	-0.342062
Belize	BLZ	2014	106.75	0.303934		0.288862	0.0982562		0.343452	0.0347265	-0.316941
Belize	BLZ	2015	102.4	0.315931		0.319698	0.0255094		0.103714	0.0357995	-0.302599
Belize	BLZ	2016	98.35	0.350087		0.350534	-0.0237865		-0.153307	0.0363161	-0.279984
Belize	BLZ	2017	103.89	0.349278		0.38137	-0.0650025		-0.395858	0.0331163	-0.277859
Belize	BLZ	2018	95.02	0.366657		0.412206	-0.0774328		-0.691585	0.0360011	-0.264854
Belize	BLZ	2019	94.92	0.401139		0.443042	-0.0289981		-0.959463	0.0349878	-0.250952
Belize	BLZ	2020	99.07	0.382657		0.473878	-0.0907729		-1.1882	0.0307611	-0.243563
Belize	BLZ	2021	111.98	0.479629		0.504714	0.232564		-1.30084	0.0234657	-0.23592
BoliviaPlurinationalStateof	BOL	2010	104.87	0.110416	53.8	0.213825	0.738729	0.197804	0.950319	0.0468347	-0.239998
BoliviaPlurinationalStateof	BOL	2011	114.68	0.107289	56.5	0.221097	0.70056	0.107415	0.820238	0.0488889	-0.0583153
BoliviaPlurinationalStateof	BOL	2012	108.07	0.194158	59.2	0.22837	0.469268	0.027254	0.811847	0.0504296	0.0113216
BoliviaPlurinationalStateof	BOL	2013	128.83	0.234431	61.9	0.235642	0.356467	-0.0426793	0.623021	0.0345788	0.0018048
BoliviaPlurinationalStateof	BOL	2014	128.39	0.28782	64.6	0.242914	0.2316	-0.102385	0.578775	0.029554	-0.00529852
BoliviaPlurinationalStateof	BOL	2015	134.59	0.378076	67.3	0.250186	0.0604595	-0.151862	0.498219	0.0243107	-0.0204606
BoliviaPlurinationalStateof	BOL	2016	153.23	0.438477	70	0.257458	-0.0378031	-0.191112	0.362303	0.0176686	-0.0631498
BoliviaPlurinationalStateof	BOL	2017	168.36	0.49136	72.7	0.26473	-0.107587	-0.220134	0.25983	0.0144005	-0.104267
BoliviaPlurinationalStateof	BOL	2018	196.65	0.617053	75.4	0.272002	-0.251838	-0.238929	0.119577	0.0127287	-0.164006
BoliviaPlurinationalStateof	BOL	2019	277	0.698223	78.1	0.279275	-0.310009	-0.247495	-0.17542	0.0112498	-0.250887
BoliviaPlurinationalStateof	BOL	2020	302.12	0.684201	80.8	0.286547	-0.254362	-0.245834	-0.227109	0.00931088	-0.294629
BoliviaPlurinationalStateof	BOL	2021	221.05	0.736157	83.5	0.293819	-0.255137	-0.233945	0.0144977	0.00768922	-0.360692
Brazil	BRA	2010	136.52	0.540848		0.0255113	-0.799833		1.82114	0.0207773	-0.0230715
Brazil	BRA	2011	137.76	0.558477		0.0254013	-0.911234		1.79676	0.0206085	-0.0244372
Brazil	BRA	2012	139.96	0.574426		0.0252912	-1.01212		1.75298	0.020225	-0.0412633
Brazil	BRA	2013	142.11	0.58984		0.0251811	-1.1097		1.71018	0.020022	-0.050019
Brazil	BRA	2014	144.43	0.604775		0.0250711	-1.20433		1.6639	0.0198425	-0.0587788
Brazil	BRA	2015	146.88	0.619406		0.024961	-1.29712		1.61497	0.0192366	-0.0708339
Brazil	BRA	2016	169.44	0.641954		0.024851	-1.43995		1.15932	0.0176489	-0.0759059
Brazil	BRA	2017	173.18	0.654442		0.0247409	-1.51935		1.08408	0.016081	-0.0816045
Brazil	BRA	2018	184.05	0.667808		0.0246308	-1.60435		0.864485	0.0151791	-0.0872608
Brazil	BRA	2019	203.27	0.682182		0.0245208	-1.69577		0.475694	0.0143666	-0.09242
Brazil	BRA	2020	214.24	0.69809		0.0244107	-1.79697		0.253702	0.0135563	-0.0969709
Brazil	BRA	2021	222.66	0.716369		0.0243006	-1.91324		0.0832111	0.0127728	-0.077343
Bhutan	BTN	2010	176.81	0.0554562		0.241362	0.669847		0.299006	0.0554562	-0.358502
Bhutan	BTN	2011	175.32	0.0692375		0.241149	0.645607		0.308648	0.0560911	-0.366421
Bhutan	BTN	2012	225.95	0.0956897		0.240935	0.597456		0.00491509	0.0568966	-0.46553
Bhutan	BTN	2013	244.76	0.126486		0.240721	0.540898		-0.108449	0.0560272	-0.460958
Bhutan	BTN	2014	242.2	0.151591		0.240507	0.494803		-0.0932363	0.0552764	-0.459182
Bhutan	BTN	2015	236.67	0.208609		0.240293	0.38815		-0.0599661	0.0538079	-0.448918
Bhutan	BTN	2016	252.58	0.240196		0.240079	0.329191		-0.156673	0.0482026	-0.438352
Bhutan	BTN	2017	248.16	0.305331		0.239865	0.20623		-0.130147	0.0468498	-0.43745
Bhutan	BTN	2018	247.48	0.360669		0.239651	0.10135		-0.126301	0.0406051	-0.439055
Bhutan	BTN	2019	245.07	0.405808		0.239437	0.0154444		-0.111863	0.0361068	-0.467543
Bhutan	BTN	2020	244.38	0.438515		0.239223	-0.0470772		-0.107893	0.033256	-0.437656
Bhutan	BTN	2021	249.86	0.534288		0.239009	-0.230789		-0.141788	0.0188395	-0.436154
Botswana	BWA	2010	169.74	0.488124		0.197093	-0.206168		0.507337	0.0178895	-0.554121
Botswana	BWA	2011	188.52	0.531098		0.194949	-0.330694		0.345655	0.0159163	-0.528982
Botswana	BWA	2012	241.27	0.599168		0.192805	-0.530922		-0.13311	0.0143855	-0.501062
Botswana	BWA	2013	238.61	0.641202		0.190661	-0.661386		-0.110365	0.0148048	-0.488811
Botswana	BWA	2014	243.04	0.657862		0.188517	-0.720603		-0.153944	0.0142739	-0.458271
Botswana	BWA	2015	262.25	0.711903		0.186373	-0.893345		-0.340679	0.0136129	-0.406566
Botswana	BWA	2016	365.32	0.754977		0.184229	-1.03748		-1.34982	0.014067	-0.408373
Botswana	BWA	2017	354.68	0.785191		0.182085	-1.14573		-1.26419	0.0139553	-0.409016
Botswana	BWA	2018	342.15	0.837391		0.179942	-1.32545		-1.15662	0.0139194	-0.415238
Botswana	BWA	2019	336.51	0.851319		0.177798	-1.3883		-1.11556	0.0141872	-0.438566
Botswana	BWA	2020	325.23	0.873729		0.175654	-1.47967		-1.01477	0.0134087	-0.440324
Botswana	BWA	2021	332.91	0.887767		0.17351	-1.5457		-1.10889	0.0130178	-0.441979
CentralAfricanRepublic	CAF	2010	170.48	0.129254		0.851349	-3.03304		-1.92092	0.0572179	-0.46373
CentralAfricanRepublic	CAF	2011	207.14	0.127393		0.837941	-2.974		-0.652518	0.0580672	-0.464073
CentralAfricanRepublic	CAF	2012	202.08	0.153839		0.824533	-2.62789		-0.798972	0.0617728	-0.472023
CentralAfricanRepublic	CAF	2013	201.45	0.159481		0.811124	-2.50084		-0.797038	0.0623102	-0.469057
CentralAfricanRepublic	CAF	2014	225.29	0.240545		0.797716	-1.65629		-0.0452076	0.0620672	-0.493883
CentralAfricanRepublic	CAF	2015	238.27	0.285632		0.784308	-1.1902		0.34184	0.053818	-0.530804
CentralAfricanRepublic	CAF	2016	235.34	0.339757		0.770899	-0.667568		0.247207	0.0488833	-0.56469
CentralAfricanRepublic	CAF	2017	243.9	0.399317		0.757491	-0.127301		0.478942	0.0426835	-0.610719
CentralAfricanRepublic	CAF	2018	237.23	0.438304		0.744083	0.206274		0.283258	0.0419923	-0.619085
CentralAfricanRepublic	CAF	2019	231.3	0.526988		0.730674	0.924791		0.118717	0.0394196	-0.613542
CentralAfricanRepublic	CAF	2020	239.93	0.575557		0.717266	1.27747		0.333144	0.0331507	-0.646047
CentralAfricanRepublic	CAF	2021	244.39	0.662224		0.703857	1.89398		0.430487	0.0263384	-0.663625
China	CHN	2010	114.36	0.101918		0.282529	0.319323		0.368486	0.0623234	-0.181338
China	CHN	2011	112.91	0.146095		0.268896	0.349069		0.475313	0.0602733	-0.19071
China	CHN	2012	115.42	0.192608		0.255263	0.350386		0.564658	0.0547673	-0.188981
China	CHN	2013	119.69	0.24916		0.24163	0.306956		0.639	0.0487852	-0.186777
China	CHN	2014	152.86	0.31284		0.227997	0.216594		0.507311	0.0432784	-0.176192
China	CHN	2015	160.58	0.390299		0.214364	0.0571917		0.513657	0.0381496	-0.145832
China	CHN	2016	210.25	0.481018		0.200731	-0.181416		0.142993	0.0337177	-0.113393
China	CHN	2017	233.04	0.570917		0.187097	-0.468364		-0.0599266	0.0304018	-0.0794531
China	CHN	2018	264.93	0.647293		0.173464	-0.761516		-0.398806	0.0281915	-0.0415184
China	CHN	2019	297.32	0.749328		0.159831	-1.18833		-0.800537	0.0269655	0.00118777
China	CHN	2020	341.44	0.819817		0.146198	-1.55167		-1.40396	0.0266388	0.0011044
China	CHN	2021	397.35	0.915137		0.132565	-2.05635		-2.2414	0.026896	0.0014646
Côted’Ivoire	CIV	2010	138.08	0.176034	60.9333	0.644977	-1.52668	0.0592106	-1.82307	0.0581236	-0.686883
Côted’Ivoire	CIV	2011	136.98	0.2183	61.7	0.632355	-1.20472	0.116718	-1.77116	0.0563787	-0.684594
Côted’Ivoire	CIV	2012	138.2	0.249251	62.4667	0.619733	-0.97142	0.169185	-1.67358	0.0513685	-0.682526
Côted’Ivoire	CIV	2013	170.73	0.283622	63.2333	0.607111	-0.734875	0.216612	-1.01238	0.049635	-0.684027
Côted’Ivoire	CIV	2014	167.52	0.334073	64	0.594489	-0.429603	0.258997	-1.02119	0.0492902	-0.685213
Côted’Ivoire	CIV	2015	165.65	0.383483	64.7667	0.581867	-0.155819	0.296342	-1.00269	0.0457614	-0.687929
Côted’Ivoire	CIV	2016	225.8	0.470736	65.5333	0.569244	0.276398	0.328646	-0.0150676	0.0423248	-0.691339
Côted’Ivoire	CIV	2017	227.07	0.572358	66.3	0.556622	0.729551	0.35591	0.00446287	0.0385864	-0.724212
Côted’Ivoire	CIV	2018	225.89	0.648762	67.0667	0.544	1.02046	0.378132	-0.0122093	0.0335964	-0.749165
Côted’Ivoire	CIV	2019	224.65	0.709069	67.8333	0.531378	1.206	0.395315	-0.0277078	0.0282987	-0.777245
Côted’Ivoire	CIV	2020	227.29	0.754952	68.6	0.518756	1.30508	0.407456	0.0064054	0.0240873	-0.779752
Côted’Ivoire	CIV	2021	231.41	0.799249	69.3667	0.506134	1.37473	0.414557	0.0530466	0.0212191	-0.783475
Cameroon	CMR	2010	173.02	0.183493	70.9	0.450868	-0.560536	0.330019	-0.418784	0.0414347	-0.590843
Cameroon	CMR	2011	172.98	0.215783	72.6	0.46125	-0.524214	0.415994	-0.455818	0.0422044	-0.581478
Cameroon	CMR	2012	170.02	0.249868	70.9714	0.471633	-0.468992	0.390442	-0.519644	0.0410129	-0.586042
Cameroon	CMR	2013	209.25	0.266352	69.3429	0.482015	-0.453315	0.356082	-0.172368	0.0398799	-0.576101
Cameroon	CMR	2014	231.21	0.293946	67.7143	0.492397	-0.394107	0.312915	0.0467481	0.042203	-0.56791
Cameroon	CMR	2015	243.23	0.342327	66.0857	0.502779	-0.250411	0.260941	0.184469	0.043857	-0.568183
Cameroon	CMR	2016	235.16	0.420627	64.4571	0.513161	0.024963	0.200159	0.0997719	0.0425271	-0.584294
Cameroon	CMR	2017	235.52	0.523762	62.8286	0.523543	0.431194	0.13057	0.110027	0.0374378	-0.612923
Cameroon	CMR	2018	239.59	0.5834	61.2	0.533925	0.701401	0.0521736	0.169944	0.0307681	-0.656835
Cameroon	CMR	2019	240.06	0.651208	59.5714	0.544307	1.03258	-0.0350301	0.185248	0.0262782	-0.684634
Cameroon	CMR	2020	248.81	0.770328	57.9429	0.554689	1.62688	-0.131041	0.322239	0.0229375	-0.706295
Cameroon	CMR	2021	277.31	0.80168	56.3143	0.565071	1.85264	-0.23586	0.773383	0.0188233	-0.741812
CongotheDemocraticRepublicofthe	COD	2010	127.66	0.094468	31.05	0.713156	-2.49735	-2.8915	-2.4816	0.0686941	-0.51372
CongotheDemocraticRepublicofthe	COD	2011	159.66	0.108414	31.7333	0.695885	-2.27999	-2.69566	-1.60412	0.0661514	-0.514877
CongotheDemocraticRepublicofthe	COD	2012	160.8	0.141897	32.4167	0.678613	-1.93363	-2.50595	-1.50195	0.0655915	-0.5174
CongotheDemocraticRepublicofthe	COD	2013	160.91	0.173868	33.1	0.661342	-1.62124	-2.3224	-1.42465	0.0614066	-0.507903
CongotheDemocraticRepublicofthe	COD	2014	215.09	0.217388	33.7833	0.644071	-1.25761	-2.145	-0.239346	0.0578649	-0.508254
CongotheDemocraticRepublicofthe	COD	2015	231.36	0.261759	34.4667	0.626799	-0.919697	-1.97374	0.0889172	0.0542416	-0.516634
CongotheDemocraticRepublicofthe	COD	2016	227.1	0.33597	35.15	0.609528	-0.443463	-1.80863	0.00606252	0.0503652	-0.517231
CongotheDemocraticRepublicofthe	COD	2017	238.28	0.461692	35.8333	0.592256	0.254999	-1.64967	0.196743	0.0434042	-0.538829
CongotheDemocraticRepublicofthe	COD	2018	242.43	0.561261	36.5167	0.574985	0.734015	-1.49685	0.249874	0.0331764	-0.586192
CongotheDemocraticRepublicofthe	COD	2019	243.71	0.6909	37.2	0.557714	1.28154	-1.35019	0.251052	0.0268345	-0.621003
CongotheDemocraticRepublicofthe	COD	2020	277.54	0.816782	37.8833	0.540442	1.72107	-1.20967	0.694673	0.0224774	-0.678945
CongotheDemocraticRepublicofthe	COD	2021	260.28	0.779832	38.5667	0.523171	1.43346	-1.0753	0.420459	0.018851	-0.722782
Congo	COG	2010	170.19	0.177683	57.5	0.448022	-0.560865	-0.0815042	-0.430244	0.0487228	-0.23707
Congo	COG	2011	198.2	0.198388	63.3	0.435318	-0.455493	0.0829494	-0.193377	0.0461945	-0.189362
Congo	COG	2012	213.01	0.19714	69.1	0.422615	-0.401595	0.209024	-0.0816336	0.0426486	-0.193712
Congo	COG	2013	257.28	0.220553	74.9	0.409912	-0.307788	0.296718	0.155567	0.0460819	-0.0960126
Congo	COG	2014	266.85	0.209613	80.7	0.397209	-0.271921	0.346033	0.170876	0.0470908	-0.0862528
Congo	COG	2015	248.03	0.271586	86.5	0.384505	-0.152311	0.35697	0.0728828	0.0481243	0.0217475
Congo	COG	2016	263.22	0.285637	92.3	0.371802	-0.103819	0.329526	0.0944991	0.0432015	0.0446545
Congo	COG	2017	259.48	0.293515	98.1	0.359099	-0.066043	0.263703	0.0574769	0.0413752	0.0509049
Congo	COG	2018	257.24	0.302613	100	0.346396	-0.0320255	0.145264	0.0280856	0.0410581	0.0501669
Congo	COG	2019	261.31	0.246156	100	0.333692	-0.00452028	0.0136028	0.00298125	0.041136	0.128849
Congo	COG	2020	258.85	0.251785	100	0.320989	0.037915	-0.118058	-0.0240315	0.0453079	0.152735
Congo	COG	2021	284.99	0.254748	100	0.308286	0.0787327	-0.249719	-0.0922485	0.0490249	0.1212
Colombia	COL	2010	88.9	0.181204	59.1	0.0415124	1.38968	0.0837924	2.63702	0.0580008	-0.178011
Colombia	COL	2011	96.42	0.245966	59.1	0.0437699	0.995136	0.083142	2.47383	0.0451666	-0.174287
Colombia	COL	2012	101.64	0.283871	59.1	0.0460274	0.764494	0.0824917	2.35619	0.0323564	-0.18998
Colombia	COL	2013	116.27	0.333074	59.1	0.048285	0.471469	0.0818413	2.0643	0.027787	-0.126275
Colombia	COL	2014	123.16	0.385707	59.1	0.0505425	0.163154	0.081191	1.9202	0.0238266	-0.0217017
Colombia	COL	2015	131.42	0.446466	59.1	0.0528	-0.18693	0.0805407	1.75296	0.019977	-0.0664297
Colombia	COL	2016	142.34	0.485185	59.1	0.0550576	-0.405881	0.0798903	1.53966	0.0162107	-0.139707
Colombia	COL	2017	140.42	0.479566	59.1	0.0573151	-0.370845	0.07924	1.56185	0.0144283	-0.124947
Colombia	COL	2018	120.62	0.492771	59.1	0.0595726	-0.441764	0.0785896	1.90424	0.0156765	-0.0796489
Colombia	COL	2019	119.15	0.506821	59.1	0.0618302	-0.516157	0.0779393	1.91463	0.0169327	-0.156411
Colombia	COL	2020	146.23	0.6423	59.1	0.0640877	-1.25814	0.0772889	1.42089	0.0163169	-0.247608
Colombia	COL	2021	150.64	0.581526	59.1	0.0663452	-0.915596	0.0766386	1.33179	0.01198	-0.310116
Comoros	COM	2010	178.38	0.168317	61.9	0.392742	-0.304365	0.0266308	-0.192067	0.049505	-0.159332
Comoros	COM	2011	187.83	0.180952	61.9	0.394663	-0.297894	0.0274784	-0.159476	0.0285714	-0.333642
Comoros	COM	2012	184.92	0.220183	61.9	0.396584	-0.255367	0.028326	-0.176681	0.0275229	-0.415078
Comoros	COM	2013	201.18	0.241071	61.9	0.398505	-0.234649	0.0291736	-0.111263	0.0267857	-0.471924
Comoros	COM	2014	243.5	0.258621	61.9	0.400427	-0.216948	0.0300212	0.0748737	0.0258621	-0.470342
Comoros	COM	2015	237.49	0.338983	61.9	0.402348	-0.107626	0.0308688	0.0493354	0.0254237	-0.468873
Comoros	COM	2016	241.9	0.363636	61.9	0.404269	-0.0741927	0.0317163	0.0715377	0.0247934	-0.543555
Comoros	COM	2017	279.23	0.403226	61.9	0.40619	-0.0161791	0.0325639	0.254639	0.0241935	-0.542534
Comoros	COM	2018	272.76	0.468254	61.9	0.408111	0.0845127	0.0334115	0.229046	0.0238095	-0.490714
Comoros	COM	2019	271.61	0.578125	61.9	0.410033	0.26183	0.0342591	0.228984	0.0234375	-0.489761
Comoros	COM	2020	278.17	0.615385	61.9	0.411954	0.329183	0.0351067	0.268976	0.0230769	-0.574004
Comoros	COM	2021	308.35	0.833333	61.9	0.413875	0.701812	0.0359543	0.437206	0.0151515	-0.520008
CapeVerde	CPV	2010	192.37	0.317318		0.206113	0.250391		0.285608	0.0301676	-0.349591
CapeVerde	CPV	2011	192.5	0.358654		0.199224	0.151042		0.300052	0.0293001	-0.383843
CapeVerde	CPV	2012	191.14	0.420886		0.192335	-0.0200823		0.3281	0.0274262	-0.407228
CapeVerde	CPV	2013	238.02	0.478462		0.185447	-0.194764		-0.108725	0.0246154	-0.421011
CapeVerde	CPV	2014	239.44	0.570289		0.178558	-0.49391		-0.128187	0.0224327	-0.41475
CapeVerde	CPV	2015	292.68	0.625		0.171669	-0.696559		-0.696579	0.0193798	-0.391557
CapeVerde	CPV	2016	304.73	0.728814		0.16478	-1.08365		-0.859244	0.01742	-0.28901
CapeVerde	CPV	2017	349.75	0.796152		0.157891	-1.36944		-1.41113	0.0169492	-0.280463
CapeVerde	CPV	2018	360.29	0.927362		0.151002	-1.91213		-1.59256	0.0155971	-0.272115
CapeVerde	CPV	2019	362.65	0.989588		0.144114	-2.22529		-1.68226	0.0147505	-0.271434
CapeVerde	CPV	2020	378.49	1.04812		0.137225	-2.54125		-1.94709	0.0122415	-0.264183
CapeVerde	CPV	2021	380.27	0.900288		0.130336	-2.0177		-2.03948	0.0107128	-0.308911
CostaRica	CRI	2010	169.21	0.478502		0.142625	-0.251682		0.718208	0.0205509	0.0932166
CostaRica	CRI	2011	260.43	0.496036		0.125141	-0.34948		-0.458749	0.0198196	0.154807
CostaRica	CRI	2012	262.71	0.497126		0.107658	-0.383993		-0.531144	0.0181377	0.242271
CostaRica	CRI	2013	247.09	0.506073		0.0901742	-0.45836		-0.323684	0.0185759	0.356172
CostaRica	CRI	2014	261.21	0.509282		0.0726907	-0.508556		-0.588175	0.0174586	0.499874
CostaRica	CRI	2015	323.85	0.568012		0.0552071	-0.877022		-1.76949	0.0181911	0.671451
CostaRica	CRI	2016	358.55	0.574974		0.0377235	-0.974461		-2.55347	0.0168281	0.857396
CostaRica	CRI	2017	375.73	0.593013		0.02024	-1.14789		-3.05762	0.0152297	1.04835
CostaRica	CRI	2018	430.56	0.630418		0.00275641	-1.46533		-4.41736	0.0150754	1.22992
CostaRica	CRI	2019	498.29	0.644905		0	-1.57645		-5.93468	0.0145871	1.38397
CostaRica	CRI	2020	423.07	0.536077		0	-0.83377		-4.29059	0.0146523	1.4792
CostaRica	CRI	2021	196.61	0.55783		0	-0.982217		0.65915	0.00766735	1.50441
Cuba	CUB	2010	256.64	0.346247		0.140509	0.266522		-0.376911	0.0149409	1.44794
Cuba	CUB	2011	254.35	0.392509		0.146196	0.08178		-0.337703	0.0150884	1.0391
Cuba	CUB	2012	263.69	0.422159		0.151882	-0.0305998		-0.438248	0.0148661	0.739708
Cuba	CUB	2013	274.68	0.455058		0.157569	-0.147718		-0.550776	0.0146822	0.516983
Cuba	CUB	2014	354.69	0.523839		0.163256	-0.38175		-1.42269	0.0148787	0.350987
Cuba	CUB	2015	360.31	0.594188		0.168942	-0.604982		-1.43525	0.0148811	0.226188
Cuba	CUB	2016	377.15	0.633566		0.174629	-0.711475		-1.56	0.0144277	0.134386
Cuba	CUB	2017	380.52	0.677342		0.180316	-0.822501		-1.53747	0.0140786	0.0665544
Cuba	CUB	2018	379.01	0.726565		0.186002	-0.939677		-1.46544	0.0140878	0.0131496
Cuba	CUB	2019	566.91	0.775382		0.191689	-1.04419		-3.1469	0.0143771	-0.0271226
Cuba	CUB	2020	457.92	0.753619		0.197376	-0.941658		-2.05212	0.0139913	-0.0584132
Cuba	CUB	2021	335.4	0.861374		0.203062	-1.1881		-0.923792	0.00897265	-0.0818372
Djibouti	DJI	2010	146.78	0.0983119		0.346546	-0.0917949		-0.0745153	0.0787769	-0.888874
Djibouti	DJI	2011	166.08	0.112407		0.339209	-0.0422747		-0.0272539	0.0846982	-0.858946
Djibouti	DJI	2012	161.87	0.147749		0.331872	0.00277692		0.00216864	0.0864929	-0.837627
Djibouti	DJI	2013	178.34	0.166231		0.324534	0.0398959		0.0249846	0.0816835	-0.745752
Djibouti	DJI	2014	169.21	0.201728		0.317197	0.0661419		0.0574665	0.0814243	-0.712237
Djibouti	DJI	2015	166.54	0.256547		0.309859	0.0727584		0.0891921	0.0761004	-0.699911
Djibouti	DJI	2016	170.14	0.306541		0.302522	0.0658158		0.111184	0.0656976	-0.699864
Djibouti	DJI	2017	170.36	0.349543		0.295185	0.0491498		0.137968	0.057766	-0.723984
Djibouti	DJI	2018	173.99	0.395253		0.287847	0.017051		0.154555	0.0532481	-0.712562
Djibouti	DJI	2019	171.52	0.294625		0.28051	0.127029		0.188445	0.0488952	-0.714305
Djibouti	DJI	2020	203.25	0.325623		0.273172	0.107315		0.0915633	0.0498221	-0.694373
Djibouti	DJI	2021	244.03	0.769498		0.265835	-0.485847		-0.0755402	0.0368473	-0.694521
Dominica	DMA	2010				0.203823
Dominica	DMA	2011				0.202423
Dominica	DMA	2012				0.201023
Dominica	DMA	2013				0.199623
Dominica	DMA	2014				0.198223
Dominica	DMA	2015				0.196823
Dominica	DMA	2016				0.195422
Dominica	DMA	2017				0.194022
Dominica	DMA	2018				0.192622
Dominica	DMA	2019				0.191222
DominicanRepublic	DOM	2010	96.74	0.191921	74.95	0.129907	0.922808	-0.777509	1.73125	0.0555855	-0.664823
DominicanRepublic	DOM	2011	96.7	0.224094	75.7	0.138454	0.755748	-0.782566	1.65867	0.0508802	-0.619836
DominicanRepublic	DOM	2012	94.63	0.256893	76.45	0.147002	0.5976	-0.784285	1.6108	0.0480491	-0.568832
DominicanRepublic	DOM	2013	94.15	0.281046	77.2	0.155549	0.482355	-0.782664	1.54211	0.0449844	-0.508059
DominicanRepublic	DOM	2014	92.56	0.319719	77.95	0.164097	0.325418	-0.777704	1.48516	0.042425	-0.426049
DominicanRepublic	DOM	2015	93.74	0.346798	78.7	0.172644	0.220079	-0.769404	1.39733	0.0370423	-0.372773
DominicanRepublic	DOM	2016	105.29	0.375097	79.45	0.181192	0.120456	-0.757766	1.20773	0.0341241	-0.284685
DominicanRepublic	DOM	2017	105.9	0.405271	80.2	0.18974	0.0252769	-0.742787	1.13372	0.0324777	-0.195101
DominicanRepublic	DOM	2018	107.39	0.437266	80.95	0.198287	-0.0643269	-0.72447	1.05265	0.0300993	-0.208304
DominicanRepublic	DOM	2019	111.32	0.47034	81.7	0.206835	-0.145479	-0.702813	0.953104	0.0273573	-0.15605
DominicanRepublic	DOM	2020	115.75	0.512055	82.45	0.215382	-0.235781	-0.677817	0.85413	0.0244903	-0.152264
DominicanRepublic	DOM	2021	129.8	0.542297	83.2	0.22393	-0.285894	-0.649482	0.691531	0.0217155	-0.18122
Algeria	DZA	2010	274.9	0.377274		0.34368	-0.00849777		0.0357657	0.0190867	0.72872
Algeria	DZA	2011	285.98	0.396546		0.340299	-0.00282209		0.0308372	0.01567	0.810847
Algeria	DZA	2012	280.63	0.446312		0.336919	0.00302066		0.0160784	0.014241	0.944141
Algeria	DZA	2013	291.92	0.528931		0.333539	0.00273772		0.00496641	0.0128302	1.15826
Algeria	DZA	2014	315.77	0.605717		0.330159	-0.008747		-0.0129989	0.011215	1.45297
Algeria	DZA	2015	394.48	0.679102		0.326779	-0.0304988		-0.0617737	0.00961172	1.81881
Algeria	DZA	2016	409.82	0.743945		0.323398	-0.0608615		-0.108112	0.008769	1.76166
Algeria	DZA	2017	418.47	0.772839		0.320018	-0.0911006		-0.155833	0.00821693	1.53274
Algeria	DZA	2018	421.17	0.81195		0.316638	-0.128652		-0.20124	0.00772253	1.31829
Algeria	DZA	2019	425.77	0.837917		0.313258	-0.166472		-0.250235	0.00751133	1.11487
Algeria	DZA	2020	426.79	0.835684		0.309878	-0.194868		-0.295979	0.00722394	0.90213
Algeria	DZA	2021	457.28	0.74811		0.306497	-0.177602		-0.392334	0.00649558	0.690246
Ecuador	ECU	2010	109.45	0.226512		0.123251	0.804615		1.61337	0.0297998	-0.235391
Ecuador	ECU	2011	111.13	0.276656		0.11706	0.606751		1.63734	0.0259195	-0.269002
Ecuador	ECU	2012	114.04	0.278391		0.110868	0.616309		1.64203	0.0228416	-0.298099
Ecuador	ECU	2013	132.19	0.291368		0.104677	0.572865		1.41616	0.0268365	-0.311171
Ecuador	ECU	2014	145.5	0.349051		0.0984854	0.31143		1.24995	0.0318927	-0.32367
Ecuador	ECU	2015	137.35	0.413878		0.092294	0.00011486		1.41171	0.027735	-0.301171
Ecuador	ECU	2016	126.75	0.468883		0.0861026	-0.278013		1.61978	0.0198558	-0.184762
Ecuador	ECU	2017	139.72	0.530315		0.0799111	-0.603445		1.44517	0.0142405	-0.226891
Ecuador	ECU	2018	159.03	0.597272		0.0737197	-0.973836		1.15216	0.011578	-0.222712
Ecuador	ECU	2019	194.96	0.706692		0.0675283	-1.59216		0.553971	0.00981744	-0.263009
Ecuador	ECU	2020	245.18	0.75203		0.0613369	-1.88169		-0.328179	0.00861698	-0.324217
Ecuador	ECU	2021	312.87	0.854999		0.0551454	-2.51078		-1.56971	0.00807641	-0.371941
Egypt	EGY	2010	127.91	0.103481		0.363091	-0.195741		-0.19965	0.0240257	2.68791
Egypt	EGY	2011	155.6	0.113186		0.361917	-0.182372		-0.138233	0.0215746	2.65275
Egypt	EGY	2012	151.77	0.123197		0.360743	-0.169292		-0.139881	0.0214256	2.64533
Egypt	EGY	2013	149.5	0.137522		0.359569	-0.154287		-0.138149	0.021374	2.61195
Egypt	EGY	2014	159.67	0.172414		0.358395	-0.128987		-0.114784	0.0203076	2.56907
Egypt	EGY	2015	169.91	0.185182		0.35722	-0.116652		-0.0928764	0.0178541	2.51144
Egypt	EGY	2016	172.92	0.227917		0.356046	-0.0903729		-0.0838017	0.016836	2.46445
Egypt	EGY	2017	187.44	0.295267		0.354872	-0.0547863		-0.0581678	0.0148594	2.41906
Egypt	EGY	2018	201.9	0.363094		0.353698	-0.0222383		-0.0348604	0.0126512	2.16076
Egypt	EGY	2019	217.83	0.398142		0.352524	-0.00651796		-0.0118388	0.0112931	1.9153
Egypt	EGY	2020	227.92	0.434876		0.351349	0.00816912		0.00143783	0.0102577	1.73816
Egypt	EGY	2021	243.57	0.482648		0.350175	0.0251179		0.0196625	0.00819922	1.58223
Eritrea	ERI	2010	171.18	0.300403		0.731335	-0.929697		-1.45833	0.03961	-0.664201
Eritrea	ERI	2011	170.71	0.366379		0.719458	-0.377682		-1.42688	0.0350389	-0.65981
Eritrea	ERI	2012	175.16	0.431872		0.707582	0.138435		-1.27331	0.0307096	-0.663528
Eritrea	ERI	2013	176.13	0.495531		0.695706	0.608932		-1.20983	0.0268893	-0.670956
Eritrea	ERI	2014	221.09	0.564799		0.683829	1.08886		-0.13121	0.0235838	-0.6819
Eritrea	ERI	2015	221.38	0.620109		0.671953	1.43769		-0.1203	0.0209627	-0.694649
Eritrea	ERI	2016	259.65	0.649647		0.660076	1.58615		0.70859	0.019028	-0.70531
Eritrea	ERI	2017	247.55	0.67464		0.6482	1.69073		0.431616	0.0185874	-0.700592
Eritrea	ERI	2018	245.05	0.691069		0.636324	1.72967		0.365417	0.0174185	-0.696297
Eritrea	ERI	2019	238.52	0.700175		0.624447	1.71669		0.225723	0.0176024	-0.684675
Eritrea	ERI	2020	222.26	0.74292		0.612571	1.89279		-0.0830488	0.019671	-0.674594
Eritrea	ERI	2021	215.71	0.725605		0.600694	1.71717		-0.195098	0.0197227	-0.674033
Ethiopia	ETH	2010	141.828	0.381156	64.2	0.73097	-0.267987	0.41462	-2.22633	0.0327492	-0.673265
Ethiopia	ETH	2011	147.853	0.44852	66.7	0.713074	0.270585	0.643884	-1.97555	0.0264294	-0.65341
Ethiopia	ETH	2012	152.964	0.48052	63.52	0.695178	0.496233	0.313136	-1.76075	0.0223066	-0.642592
Ethiopia	ETH	2013	204.679	0.524796	60.34	0.677282	0.785292	0.0120306	-0.500971	0.0208697	-0.656618
Ethiopia	ETH	2014	238.31	0.591096	57.16	0.659386	1.18969	-0.259431	0.248209	0.0212822	-0.647418
Ethiopia	ETH	2015	236.375	0.632041	53.98	0.64149	1.38445	-0.501248	0.195293	0.0221355	-0.659484
Ethiopia	ETH	2016	263.397	0.68922	50.8	0.623594	1.64617	-0.713421	0.701453	0.0214503	-0.660384
Ethiopia	ETH	2017	254.586	0.717216	47.62	0.605698	1.70212	-0.895951	0.499988	0.0206564	-0.668198
Ethiopia	ETH	2018	253.433	0.739338	44.44	0.587802	1.70668	-1.04884	0.447878	0.0200264	-0.652448
Ethiopia	ETH	2019	246.809	0.776852	41.26	0.569907	1.77006	-1.17208	0.313045	0.019558	-0.652977
Ethiopia	ETH	2020	245.213	0.805028	38.08	0.552011	1.76376	-1.26568	0.266399	0.0185373	-0.649152
Ethiopia	ETH	2021	248.081	0.835468	34.9	0.534115	1.74612	-1.32963	0.282743	0.0169918	-0.641752
Fiji	FJI	2010	192.01	0.173246		0.180319	0.751352		0.347554	0.0197368	1.58933
Fiji	FJI	2011	191.94	0.188605		0.170041	0.750938		0.371791	0.021611	1.63116
Fiji	FJI	2012	196.9	0.277876		0.159764	0.482091		0.339027	0.019469	1.4798
Fiji	FJI	2013	246.58	0.261146		0.149487	0.573616		-0.238284	0.0127389	1.31664
Fiji	FJI	2014	247.41	0.280576		0.13921	0.52879		-0.262218	0.0158273	1.24817
Fiji	FJI	2015	243.13	0.263021		0.128933	0.630252		-0.218908	0.0169271	1.22444
Fiji	FJI	2016	299.76	0.246753		0.118655	0.733474		-1.02586	0.0200708	1.19481
Fiji	FJI	2017	303.94	0.275269		0.108378	0.637596		-1.13677	0.0247312	1.17842
Fiji	FJI	2018	298.52	0.319608		0.098101	0.453571		-1.10542	0.0245098	1.19069
Fiji	FJI	2019	298.69	0.357716		0.0878238	0.282118		-1.15665	0.0205174	1.12476
Fiji	FJI	2020	297.32	0.380797		0.0775466	0.173209		-1.1823	0.0179007	1.06392
Fiji	FJI	2021	303.76	0.0982874		0.0672694	1.71795		-1.34225	0.0208488	1.03655
MicronesiaFederatedStatesof	FSM	2010				0.276081
MicronesiaFederatedStatesof	FSM	2011				0.282579
MicronesiaFederatedStatesof	FSM	2012				0.289077
MicronesiaFederatedStatesof	FSM	2013				0.295575
MicronesiaFederatedStatesof	FSM	2014				0.302073
MicronesiaFederatedStatesof	FSM	2015				0.308572
MicronesiaFederatedStatesof	FSM	2016				0.31507
MicronesiaFederatedStatesof	FSM	2017				0.321568
MicronesiaFederatedStatesof	FSM	2018				0.328066
MicronesiaFederatedStatesof	FSM	2019				0.334564
Gabon	GAB	2010	177.47	0.257314	78.6	0.323416	0.0288186	-0.0429424	0.0290582	0.0434015	-0.642074
Gabon	GAB	2011	170.63	0.292848	78.6	0.3252	0.0178443	-0.0343947	0.0265034	0.0440465	-0.609023
Gabon	GAB	2012	167.14	0.341893	78.6	0.326985	0.00797674	-0.0258471	0.0211551	0.0418885	-0.599474
Gabon	GAB	2013	167.98	0.447078	78.6	0.328769	-0.00245972	-0.0172995	0.0139597	0.0347234	-0.580497
Gabon	GAB	2014	244.24	0.475334	78.6	0.330553	-0.00230421	-0.00875178	-0.002099	0.0286562	-0.597301
Gabon	GAB	2015	246.81	0.586453	78.6	0.332337	-0.000150999	-0.000204187	-5.61747e-05	0.0270351	-0.623466
Gabon	GAB	2016	250.07	0.659525	78.6	0.334121	0.00878311	0.00834355	0.00266879	0.0237742	-0.630747
Gabon	GAB	2017	243.77	0.724776	78.6	0.335906	0.0225047	0.0168911	0.00394215	0.0207854	-0.669546
Gabon	GAB	2018	248.75	0.772155	78.6	0.33769	0.0390584	0.0254387	0.00767597	0.0197719	-0.70712
Gabon	GAB	2019	252.49	0.584301	78.6	0.339474	0.02482	0.0339865	0.0119999	0.0186545	-0.742536
Gabon	GAB	2020	272.44	0.540962	78.6	0.341258	0.0231619	0.0425341	0.0266656	0.0150827	-0.685098
Gabon	GAB	2021	289.85	0.500011	78.6	0.343042	0.0188516	0.0510818	0.0442317	0.0156304	-0.643823
Georgia	GEO	2012	254.84	0.40404		0.160026	0.034897		-0.318171	0.00320276	3.48833
Georgia	GEO	2013	321.35	0.447334		0.151839	-0.123927		-1.12291	0.00371504	2.15833
Georgia	GEO	2014	329.94	0.488824		0.143652	-0.290317		-1.28044	0.00431373	1.44411
Georgia	GEO	2015	401.02	0.531072		0.135464	-0.473725		-2.2564	0.00514915	1.07353
Georgia	GEO	2016	389.68	0.582738		0.127277	-0.710994		-2.19727	0.00584036	0.856189
Georgia	GEO	2017	377.77	0.612865		0.11909	-0.871305		-2.11793	0.00613313	0.679032
Georgia	GEO	2018	369.25	0.631645		0.110903	-0.99015		-2.07514	0.00652325	0.537562
Georgia	GEO	2019	364.06	0.653856		0.102715	-1.13149		-2.07347	0.00685818	0.441569
Georgia	GEO	2020	361.54	0.653437		0.0945282	-1.16978		-2.10797	0.0071394	0.353978
Georgia	GEO	2021	365.51	0.731721		0.086341	-1.60551		-2.24476	0.00658492	0.286358
Ghana	GHA	2010	167.99	0.14278	45.1333	0.436081	-0.577267	-0.407099	-0.400821	0.0569653	-0.340296
Ghana	GHA	2011	207.8	0.206085	44	0.424664	-0.393765	-0.389521	-0.115104	0.0524644	-0.337724
Ghana	GHA	2012	214.16	0.239248	42.8667	0.413247	-0.289988	-0.365202	-0.0670433	0.0456715	-0.345922
Ghana	GHA	2013	213.96	0.253996	41.7333	0.401831	-0.228018	-0.334144	-0.0584916	0.0435563	-0.323119
Ghana	GHA	2014	216.85	0.274714	40.6	0.390414	-0.165849	-0.296345	-0.0378473	0.0442633	-0.308132
Ghana	GHA	2015	215.99	0.267205	39.4667	0.378997	-0.14041	-0.251807	-0.0330381	0.0439001	-0.277463
Ghana	GHA	2016	219.98	0.295015	38.3333	0.36758	-0.0859232	-0.200529	-0.0157111	0.0430552	-0.282348
Ghana	GHA	2017	255.79	0.322225	37.2	0.356164	-0.0447681	-0.14251	0.0453914	0.0431147	-0.282465
Ghana	GHA	2018	258.21	0.348936	36.0667	0.344747	-0.0164958	-0.0777522	0.0255704	0.0431142	-0.285264
Ghana	GHA	2019	248.71	0.472025	34.9333	0.33333	0.0011339	-0.00625418	0.00137101	0.0411159	-0.266162
Ghana	GHA	2020	260.19	0.627791	33.8	0.321913	-0.0459646	0.071984	-0.0230041	0.0308623	-0.364205
Ghana	GHA	2021	281.46	0.724103	32.6667	0.310496	-0.139376	0.156962	-0.0787046	0.0223406	-0.468165
Guinea	GIN	2010	183.42	0.235864	49.8857	0.70703	-1.36951	-1.00704	-1.06794	0.0309056	-0.352796
Guinea	GIN	2011	187.27	0.266706	51.0429	0.700103	-1.11133	-0.877594	-0.955094	0.0275227	-0.355392
Guinea	GIN	2012	181.11	0.310213	52.2	0.693176	-0.768107	-0.752327	-1.08325	0.0262218	-0.356496
Guinea	GIN	2013	185.59	0.299958	51.7833	0.68625	-0.82787	-0.776286	-0.958206	0.023535	-0.361374
Guinea	GIN	2014	228.99	0.340264	51.3667	0.679323	-0.524548	-0.798741	0.0507091	0.0266392	-0.355106
Guinea	GIN	2015	231.48	0.343778	50.95	0.672396	-0.489547	-0.819693	0.105371	0.0278306	-0.362481
Guinea	GIN	2016	222.2	0.375525	50.5333	0.665469	-0.262456	-0.839142	-0.100042	0.029221	-0.376953
Guinea	GIN	2017	264.02	0.405765	50.1167	0.658543	-0.0544924	-0.857087	0.799002	0.0294268	-0.395981
Guinea	GIN	2018	265.62	0.464774	49.7	0.651616	0.333442	-0.873528	0.815622	0.0285912	-0.419356
Guinea	GIN	2019	275.74	0.557855	49.2833	0.644689	0.923071	-0.888467	1.00576	0.0248896	-0.434295
Guinea	GIN	2020	274.49	0.516836	48.8667	0.637762	0.645406	-0.901902	0.958353	0.0239281	-0.475994
Guinea	GIN	2021	266.83	0.640004	48.45	0.630836	1.38552	-0.913833	0.786278	0.0196737	-0.452748
Gambia	GMB	2010	174.96	0.100853	74.15	0.452202	-0.770158	0.43516	-0.408213	0.0555256	-0.310304
Gambia	GMB	2011	176.78	0.150565	72.3333	0.4431	-0.598641	0.349715	-0.363951	0.0482267	-0.332543
Gambia	GMB	2012	178.54	0.179231	70.5167	0.433997	-0.489616	0.272883	-0.322269	0.0421602	-0.336174
Gambia	GMB	2013	233.23	0.179642	68.7	0.424895	-0.444976	0.204666	0.0393168	0.0409379	-0.317075
Gambia	GMB	2014	240.13	0.197363	66.8833	0.415792	-0.370847	0.145062	0.0732959	0.0440618	-0.285163
Gambia	GMB	2015	243.44	0.20881	65.0667	0.40669	-0.312912	0.0940718	0.0814718	0.0450508	-0.266664
Gambia	GMB	2016	251.75	0.245369	63.25	0.397587	-0.225636	0.0516957	0.107125	0.0458655	-0.256253
Gambia	GMB	2017	255.47	0.271379	61.4333	0.388484	-0.164177	0.0179333	0.105895	0.0437276	-0.27017
Gambia	GMB	2018	268.47	0.293851	59.6167	0.379382	-0.115854	-0.00721536	0.128895	0.0429995	-0.299875
Gambia	GMB	2019	266.62	0.313651	57.8	0.370279	-0.0780093	-0.0237502	0.0993222	0.0423864	-0.272337
Gambia	GMB	2020	273.15	0.308991	55.9833	0.361177	-0.0620287	-0.0316711	0.0878328	0.0422281	-0.287649
Gambia	GMB	2021	279.27	0.486327	54.1667	0.352074	0.0292857	-0.0309783	0.067995	0.0333761	-0.268588
Guinea-Bissau	GNB	2010	177.71	0.115287		0.670368	-2.07224		-1.09034	0.0478669	-0.485746
Guinea-Bissau	GNB	2011	174.74	0.15103		0.650079	-1.7147		-1.08694	0.0470801	-0.504331
Guinea-Bissau	GNB	2012	173.04	0.187084		0.62979	-1.38504		-1.05077	0.0438809	-0.497805
Guinea-Bissau	GNB	2013	221.47	0.195779		0.609501	-1.24107		-0.0965352	0.0404842	-0.490789
Guinea-Bissau	GNB	2014	225.46	0.23102		0.589212	-0.964381		-0.02208	0.0435926	-0.480949
Guinea-Bissau	GNB	2015	227.36	0.267542		0.568923	-0.710823		0.00921849	0.0448971	-0.487879
Guinea-Bissau	GNB	2016	259.21	0.33284		0.548634	-0.359921		0.461357	0.0432352	-0.510102
Guinea-Bissau	GNB	2017	262.74	0.333324		0.528345	-0.324209		0.463562	0.0395284	-0.550505
Guinea-Bissau	GNB	2018	252.81	0.418979		0.508056	0.0183148		0.300853	0.0398032	-0.568462
Guinea-Bissau	GNB	2019	267.98	0.467265		0.487767	0.170248		0.421117	0.0371168	-0.594256
Guinea-Bissau	GNB	2020	245.45	0.614643		0.467478	0.55682		0.165976	0.0336673	-0.624472
Guinea-Bissau	GNB	2021	271.4	0.678821		0.447189	0.62448		0.336966	0.0268734	-0.672147
EquatorialGuinea	GNQ	2010	193.03	0.0701984		0.280679	0.364848		0.114701	0.0342568	0.322532
EquatorialGuinea	GNQ	2011	193.38	0.107843		0.291765	0.255221		0.0891708	0.0354188	0.313919
EquatorialGuinea	GNQ	2012	184.29	0.149389		0.302851	0.160368		0.0824814	0.0373795	0.320596
EquatorialGuinea	GNQ	2013	236.94	0.255331		0.313938	0.0600436		-0.0123369	0.0357134	0.243993
EquatorialGuinea	GNQ	2014	248.93	0.245972		0.325024	0.0253628		-0.0107206	0.0298869	0.150608
EquatorialGuinea	GNQ	2015	246.03	0.216786		0.33611	-0.015097		0.00472511	0.0297581	0.100789
EquatorialGuinea	GNQ	2016	252.01	0.277855		0.347196	-0.0413868		0.0245945	0.0322754	0.0993818
EquatorialGuinea	GNQ	2017	252.78	0.360589		0.358283	-0.0283534		0.0443086	0.0318957	0.0571275
EquatorialGuinea	GNQ	2018	323.63	0.351618		0.369369	-0.047302		0.235606	0.0280324	-0.0866643
EquatorialGuinea	GNQ	2019	313.08	0.357183		0.380455	-0.0559853		0.272869	0.0280227	-0.0983185
EquatorialGuinea	GNQ	2020	307.72	0.382685		0.391541	-0.0379193		0.31494	0.0283218	-0.0905945
EquatorialGuinea	GNQ	2021	332.22	0.396026		0.402628	-0.025783		0.487133	0.0300448	-0.135811
Grenada	GRD	2010				0.192219
Grenada	GRD	2011				0.193122
Grenada	GRD	2012				0.194025
Grenada	GRD	2013				0.194928
Grenada	GRD	2014				0.195832
Grenada	GRD	2015				0.196735
Grenada	GRD	2016				0.197638
Grenada	GRD	2017				0.198542
Grenada	GRD	2018				0.199445
Grenada	GRD	2019				0.200348
Guatemala	GTM	2010	138.61	0.372166	66.1	0.287624	0.0383517	-0.0687031	0.259455	0.013819	-0.740031
Guatemala	GTM	2011	135.92	0.408909	66.1	0.276318	0.00574733	-0.0860595	0.334918	0.0154513	-0.762475
Guatemala	GTM	2012	127.61	0.453427	66.1	0.265011	-0.054671	-0.103416	0.439278	0.0169007	-0.783604
Guatemala	GTM	2013	137.3	0.4947	66.1	0.253705	-0.130517	-0.120772	0.46287	0.0168775	-0.801622
Guatemala	GTM	2014	135.87	0.508303	66.1	0.242398	-0.174406	-0.138129	0.537851	0.0173743	-0.798654
Guatemala	GTM	2015	120.33	0.497418	66.1	0.231092	-0.173684	-0.155485	0.708941	0.0198185	-0.800063
Guatemala	GTM	2016	98.35	0.512619	66.1	0.219785	-0.228213	-0.172841	0.950821	0.0245288	-0.786063
Guatemala	GTM	2017	99.49	0.558075	66.1	0.208478	-0.366766	-0.190198	1.03701	0.0264511	-0.770457
Guatemala	GTM	2018	107.07	0.621336	66.1	0.197172	-0.575851	-0.207554	1.06425	0.0236849	-0.750468
Guatemala	GTM	2019	121.11	0.66402	66.1	0.185865	-0.752409	-0.22491	1.01797	0.019914	-0.715737
Guatemala	GTM	2020	125.79	0.67362	66.1	0.174559	-0.841578	-0.242267	1.04796	0.0177381	-0.622879
Guatemala	GTM	2021	94.93	0.613784	66.1	0.163252	-0.694089	-0.259623	1.46625	0.0217061	-0.565965
Guyana	GUY	2010	225.62	0.425765	76.025	0.245332	-0.0212015	-0.358639	0.00656769	0.00812528	-0.301179
Guyana	GUY	2011	222.41	0.459732	77.35	0.250755	-0.076808	-0.364465	0.0233884	0.00839499	-0.42015
Guyana	GUY	2012	222.46	0.483898	78.675	0.256178	-0.109513	-0.36655	0.0215841	0.00839527	-0.484838
Guyana	GUY	2013	276.09	0.516482	80	0.2616	-0.149073	-0.364891	-0.229567	0.00867476	-0.514677
Guyana	GUY	2014	268.23	0.534778	81.325	0.267023	-0.162203	-0.35949	-0.178199	0.00947314	-0.513244
Guyana	GUY	2015	256.59	0.553673	82.65	0.272446	-0.171997	-0.350346	-0.117538	0.0103679	-0.482276
Guyana	GUY	2016	300.72	0.586194	83.975	0.277868	-0.192833	-0.33746	-0.265093	0.0112373	-0.424017
Guyana	GUY	2017	292.53	0.617729	85.3	0.283291	-0.205434	-0.320831	-0.212285	0.0118515	-0.389826
Guyana	GUY	2018	283.21	0.646577	86.625	0.288714	-0.208605	-0.300459	-0.162072	0.0119824	-0.360172
Guyana	GUY	2019	282.07	0.68221	87.95	0.294136	-0.210679	-0.276344	-0.139079	0.0115412	-0.344794
Guyana	GUY	2020	285.61	0.66422	89.275	0.299559	-0.168683	-0.248487	-0.126999	0.0112385	-0.322251
Guyana	GUY	2021	284.23	0.710571	90.6	0.304982	-0.166887	-0.216887	-0.10353	0.0113058	-0.321997
Honduras	HND	2010	144.28	0.302165	66	0.181012	0.347263	-0.228418	0.821063	0.0460521	-0.760317
Honduras	HND	2011	138.89	0.338788	66	0.178422	0.237438	-0.232327	0.889684	0.0449108	-0.698922
Honduras	HND	2012	134.27	0.368468	66	0.175831	0.146033	-0.236236	0.952215	0.0422611	-0.641011
Honduras	HND	2013	130.82	0.401744	66	0.173241	0.0397236	-0.240146	1.00408	0.0392932	-0.565145
Honduras	HND	2014	157.82	0.422011	66	0.17065	-0.0269269	-0.244055	0.733271	0.0367304	-0.382908
Honduras	HND	2015	150.61	0.455064	66	0.168059	-0.138875	-0.247964	0.822925	0.0362799	-0.290979
Honduras	HND	2016	145.01	0.476981	66	0.165469	-0.216174	-0.251874	0.897364	0.0342387	-0.236517
Honduras	HND	2017	139.66	0.509235	66	0.162878	-0.331778	-0.255783	0.970924	0.0323464	-0.156759
Honduras	HND	2018	157.7	0.525077	66	0.160288	-0.392822	-0.259692	0.781611	0.0293025	-0.169498
Honduras	HND	2019	156.24	0.535109	66	0.157697	-0.434715	-0.263601	0.810148	0.0283006	-0.204152
Honduras	HND	2020	152.39	0.542023	66	0.155106	-0.466331	-0.267511	0.867044	0.0282949	-0.243628
Honduras	HND	2021	128	0.500117	66	0.152516	-0.318389	-0.27142	1.16819	0.0340104	-0.234562
Haiti	HTI	2010	169.87	0.218153	59.6143	0.471275	-0.558232	-0.0214082	-0.519681	0.0379318	-0.395779
Haiti	HTI	2011	210.63	0.25707	62.6571	0.466807	-0.432862	0.0858158	-0.142652	0.0391911	-0.423414
Haiti	HTI	2012	212.68	0.315526	65.7	0.462339	-0.262496	0.185958	-0.120391	0.0375479	-0.393085
Haiti	HTI	2013	217.39	0.3959	64.425	0.457871	-0.0463837	0.137892	-0.0773838	0.0331189	-0.40338
Haiti	HTI	2014	231.2	0.445087	63.15	0.453403	0.07749	0.0927939	0.0352766	0.0277745	-0.398889
Haiti	HTI	2015	228.43	0.486106	61.875	0.448935	0.17279	0.0506631	0.0127434	0.0248179	-0.402098
Haiti	HTI	2016	243.18	0.579272	60.6	0.444467	0.380573	0.0114998	0.120973	0.0224819	-0.411756
Haiti	HTI	2017	249.28	0.648887	59.325	0.439998	0.519226	-0.0246959	0.15932	0.0179968	-0.453428
Haiti	HTI	2018	255.85	0.622338	58.05	0.43553	0.441441	-0.0579242	0.19727	0.0147323	-0.483733
Haiti	HTI	2019	253.52	0.740715	56.775	0.431062	0.662166	-0.0881849	0.173605	0.0140744	-0.473615
Haiti	HTI	2020	268.78	0.81779	55.5	0.426594	0.781278	-0.115478	0.260287	0.0112954	-0.543144
Haiti	HTI	2021	303.46	0.823027	54.225	0.422126	0.753876	-0.139804	0.452612	0.00975423	-0.605511
Indonesia	IDN	2010	189.45	0.0501297		0.264296	0.508514		0.167076	0.0264069	2.12361
Indonesia	IDN	2011	191.67	0.0576162		0.260147	0.5284		0.166712	0.0296978	0.811468
Indonesia	IDN	2012	187.5	0.0678824		0.255998	0.54265		0.197233	0.0327001	0.0684206
Indonesia	IDN	2013	247.81	0.0775522		0.251849	0.556138		-0.111435	0.0354621	-0.116949
Indonesia	IDN	2014	253.05	0.0997484		0.2477	0.5462		-0.146355	0.0383864	-0.211936
Indonesia	IDN	2015	247.08	0.121699		0.243551	0.532928		-0.118653	0.0394684	-0.330965
Indonesia	IDN	2016	238.42	0.147442		0.239402	0.508675		-0.0712462	0.0405773	-0.419964
Indonesia	IDN	2017	232.93	0.170924		0.235253	0.484546		-0.0393608	0.0412034	-0.453008
Indonesia	IDN	2018	258.89	0.201412		0.231104	0.441849		-0.213932	0.0422201	-0.469012
Indonesia	IDN	2019	255.06	0.235956		0.226955	0.385177		-0.196144	0.0421872	-0.510378
Indonesia	IDN	2020	249.55	0.263718		0.222806	0.337878		-0.164161	0.0415789	-0.543441
Indonesia	IDN	2021	255.34	0.265793		0.218657	0.345826		-0.213676	0.0449824	-0.548683
India	IND	2010	147.66	0.208156	46.6	0.39888	-0.280921	-0.235658	-0.345938	0.0510918	-0.628119
India	IND	2011	218.79	0.258728	48.06	0.379628	-0.150534	-0.149468	-0.0247859	0.0454436	-0.520902
India	IND	2012	254.08	0.314086	49.52	0.360376	-0.057376	-0.0779197	0.0502835	0.0436865	-0.448088
India	IND	2013	258.09	0.379731	50.98	0.341124	-0.00613515	-0.0210127	0.0180117	0.0411754	-0.156255
India	IND	2014	258.61	0.410002	52.44	0.321872	0.000841271	0.021253	-0.0220019	0.0370667	-0.0463821
India	IND	2015	258.59	0.443142	53.9	0.30262	-0.017866	0.0488772	-0.0622753	0.0350454	-0.0462467
India	IND	2016	287.32	0.486773	55	0.283368	-0.0733297	0.0664555	-0.195158	0.0329419	-0.129157
India	IND	2017	316.12	0.558757	56.1	0.264117	-0.203025	0.0730027	-0.401099	0.0300482	-0.211268
India	IND	2018	317.81	0.631549	57.2	0.244865	-0.391079	0.0685185	-0.523944	0.0252551	-0.293113
India	IND	2019	322.34	0.633975	58.3	0.225613	-0.48243	0.0530032	-0.671009	0.0210793	-0.291877
India	IND	2020	325.71	0.624636	59.4	0.206361	-0.545256	0.0264567	-0.81993	0.0209692	-0.307481
India	IND	2021	316.89	0.843105	60.5	0.187109	-1.28018	-0.0111209	-0.860934	0.0120629	-0.30786
IranIslamicRepublicof	IRN	2010	178.3	0.0223346		0.363661	-0.251485		-0.0996975	0.0518179	-0.238615
IranIslamicRepublicof	IRN	2011	178.34	0.0314465		0.367666	-0.277083		-0.11237	0.0574906	-0.511283
IranIslamicRepublicof	IRN	2012	174.69	0.0439559		0.371671	-0.298442		-0.134555	0.0624436	-0.663824
IranIslamicRepublicof	IRN	2013	171.13	0.0598473		0.375676	-0.314736		-0.158406	0.0663247	-0.743789
IranIslamicRepublicof	IRN	2014	169.54	0.0795446		0.379681	-0.324721		-0.178005	0.0690723	-0.781496
IranIslamicRepublicof	IRN	2015	202.55	0.1048		0.383686	-0.325611		-0.0817059	0.0709461	-0.794673
IranIslamicRepublicof	IRN	2016	206.1	0.139309		0.387691	-0.31184		-0.0751719	0.0715261	-0.788893
IranIslamicRepublicof	IRN	2017	201.85	0.18136		0.391696	-0.283207		-0.0971926	0.0696004	-0.764185
IranIslamicRepublicof	IRN	2018	224.28	0.222649		0.395701	-0.248649		-0.0103573	0.0664345	-0.717351
IranIslamicRepublicof	IRN	2019	223.14	0.257087		0.399706	-0.21677		-0.0160595	0.0638928	-0.655241
IranIslamicRepublicof	IRN	2020	220.7	0.269534		0.403711	-0.211437		-0.0284602	0.0627356	-0.57506
IranIslamicRepublicof	IRN	2021	219.33	0.276301		0.407716	-0.212841		-0.0368453	0.0651338	-0.477159
Iraq	IRQ	2016	319.5	0.0685921		0.547041	-1.52191		1.30901	0.034296	3.95453
Iraq	IRQ	2017	325.22	0.122356		0.542828	-1.25973		1.36248	0.0302115	3.58015
Iraq	IRQ	2018	333.88	0.125475		0.538615	-1.22131		1.45265	0.026616	3.41042
Iraq	IRQ	2019	322.17	0.200214		0.534402	-0.886352		1.26741	0.0267666	3.14909
Iraq	IRQ	2020	336.35	0.16094		0.530189	-1.02737		1.42543	0.0216998	2.81887
Iraq	IRQ	2021	362.91	0		0.525976	-1.64521		1.73319	0.0222734	2.71729
Jamaica	JAM	2010	102.7	0.203327		0.15323	0.774553		1.46161	0.0362518	-0.322704
Jamaica	JAM	2011	98.09	0.22901		0.160642	0.651947		1.4532	0.0371477	-0.340344
Jamaica	JAM	2012	94.84	0.257996		0.168054	0.526014		1.4256	0.0369701	-0.358618
Jamaica	JAM	2013	93.93	0.298099		0.175466	0.373086		1.37069	0.0347977	-0.31494
Jamaica	JAM	2014	95.13	0.316451		0.182878	0.299131		1.29415	0.0315378	-0.224851
Jamaica	JAM	2015	90.7	0.331286		0.19029	0.24102		1.27138	0.0309775	-0.240029
Jamaica	JAM	2016	95.76	0.356036		0.197702	0.160011		1.16024	0.0316365	-0.186923
Jamaica	JAM	2017	104.9	0.382519		0.205114	0.082004		1.0199	0.0308626	-0.208971
Jamaica	JAM	2018	106.11	0.402417		0.212526	0.0282612		0.950963	0.0300229	-0.226661
Jamaica	JAM	2019	116.77	0.443871		0.219938	-0.0691888		0.813333	0.0271647	-0.248704
Jamaica	JAM	2020	124.34	0.405848		0.22735	0.0173674		0.707436	0.0236126	-0.282852
Jamaica	JAM	2021	172.18	0.545109		0.234761	-0.262977		0.350413	0.0229048	-0.313185
Jordan	JOR	2010	203.74	0.240185		0.279099	0.190037		0.0806803	0.0254042	0.331682
Jordan	JOR	2011	222.87	0.240586		0.274828	0.204799		0.0147499	0.0251046	0.318608
Jordan	JOR	2012	216.6	0.247619		0.270556	0.211072		0.0413352	0.0266667	0.274752
Jordan	JOR	2013	215.01	0.25829		0.266284	0.211175		0.051102	0.0279232	0.308856
Jordan	JOR	2014	215.96	0.26248		0.262013	0.21877		0.0500088	0.0289855	0.277102
Jordan	JOR	2015	221.85	0.273543		0.257741	0.215097		0.0241353	0.0298954	0.30382
Jordan	JOR	2016	224.26	0.307263		0.253469	0.172775		0.013011	0.0293296	0.240547
Jordan	JOR	2017	233.51	0.32199		0.249197	0.156976		-0.0368822	0.0274869	0.254427
Jordan	JOR	2018	233.79	0.354244		0.244926	0.107122		-0.0403865	0.0246002	0.26255
Jordan	JOR	2019	261.56	0.372822		0.240654	0.077365		-0.209863	0.0232288	0.248497
Jordan	JOR	2020	266.98	0.378438		0.236382	0.0698996		-0.253851	0.0220022	0.217498
Jordan	JOR	2021	352.93	0.646875		0.232111	-0.479625		-0.831869	0.0166667	0.22476
Kazakhstan	KAZ	2010	111.45	0.0705269		0.183224	1.05156		1.13107	0.0364984	0.816665
Kazakhstan	KAZ	2011	112.78	0.101254		0.178272	0.989258		1.15515	0.0348599	0.403717
Kazakhstan	KAZ	2012	113.8	0.140826		0.173319	0.891815		1.18161	0.0307794	0.24479
Kazakhstan	KAZ	2013	115.94	0.181997		0.168366	0.780943		1.19532	0.0257431	0.362898
Kazakhstan	KAZ	2014	119.54	0.221086		0.163413	0.668918		1.19142	0.0212304	0.508029
Kazakhstan	KAZ	2015	128.48	0.277963		0.15846	0.485422		1.1241	0.0171757	0.664455
Kazakhstan	KAZ	2016	146.51	0.322044		0.153507	0.337356		0.944029	0.0123928	0.807244
Kazakhstan	KAZ	2017	183.79	0.414102		0.148554	-0.00075421		0.51952	0.00963561	0.798118
Kazakhstan	KAZ	2018	236.32	0.507356		0.143601	-0.362227		-0.118586	0.0068845	0.544726
Kazakhstan	KAZ	2019	255.65	0.544801		0.138648	-0.520674		-0.367954	0.00534181	0.545539
Kazakhstan	KAZ	2020	263.14	0.57337		0.133696	-0.650528		-0.47522	0.00479035	0.624896
Kazakhstan	KAZ	2021	280.95	0.711874		0.128743	-1.24583		-0.725561	0.00422086	0.986655
Kenya	KEN	2010	191.155	0.328917	68	0.666939	-0.583773	0.679131	-0.783483	0.0324781	-0.482495
Kenya	KEN	2011	194.12	0.401909	69.8	0.643691	-0.0766537	0.777885	-0.668342	0.0281594	-0.475559
Kenya	KEN	2012	206.054	0.442998	71.6	0.620443	0.17209	0.85484	-0.392373	0.0237352	-0.473662
Kenya	KEN	2013	201.772	0.47429	73.4	0.597194	0.328341	0.909999	-0.435261	0.0221614	-0.476432
Kenya	KEN	2014	270.923	0.540923	75.2	0.573946	0.629999	0.943359	0.701415	0.0219648	-0.485265
Kenya	KEN	2015	272.444	0.640616	77	0.550698	1.01624	0.954922	0.655752	0.0208308	-0.51411
Kenya	KEN	2016	309.726	0.720913	78.8	0.52745	1.22963	0.944686	1.06417	0.0178057	-0.564224
Kenya	KEN	2017	326.874	0.779263	80.6	0.504202	1.28894	0.912653	1.13109	0.0157648	-0.594416
Kenya	KEN	2018	318.209	0.764235	82.4	0.480954	1.06869	0.858822	0.893396	0.0141698	-0.634546
Kenya	KEN	2019	320.065	0.811035	84.2	0.457706	1.0219	0.783194	0.768901	0.0124687	-0.633273
Kenya	KEN	2020	342.699	0.859438	86	0.434458	0.933783	0.685767	0.778202	0.0121403	-0.636073
Kenya	KEN	2021	335.69	0.899196	87.8	0.41121	0.785466	0.566543	0.564637	0.0123193	-0.647203
Kyrgyzstan	KGZ	2011	113.96	0.0755352	82.7	0.234307	0.681343	-0.574566	0.727519	0.0194852	1.59845
Kyrgyzstan	KGZ	2012	135	0.0951766	82.7	0.230994	0.663471	-0.593973	0.611818	0.0204565	2.05878
Kyrgyzstan	KGZ	2013	139.5	0.159228	82.7	0.227681	0.547459	-0.61338	0.600825	0.020269	3.56491
Kyrgyzstan	KGZ	2014	154.69	0.231014	82.7	0.224369	0.405583	-0.632787	0.511945	0.0143388	0.913189
Kyrgyzstan	KGZ	2015	190.6	0.27258	82.7	0.221056	0.323015	-0.652194	0.264765	0.0106641	0.308321
Kyrgyzstan	KGZ	2016	199	0.329917	82.7	0.217744	0.197675	-0.6716	0.209321	0.0102496	0.111735
Kyrgyzstan	KGZ	2017	215.1	0.379343	82.7	0.214431	0.0836899	-0.691007	0.0904944	0.00920203	0.0370418
Kyrgyzstan	KGZ	2018	226.2	0.416518	82.7	0.211119	-0.00651293	-0.710414	0.00452416	0.00855246	0.000440179
Kyrgyzstan	KGZ	2019	231.13	0.432535	82.7	0.207806	-0.0476598	-0.729821	-0.0357382	0.00821722	-0.0210693
Kyrgyzstan	KGZ	2020	233.48	0.460507	82.7	0.204494	-0.122374	-0.749228	-0.0564513	0.00893755	-0.0325705
Kyrgyzstan	KGZ	2021	310.46	0.810048	82.7	0.201181	-1.06712	-0.768635	-0.722061	0.00545416	-0.0418077
Cambodia	KHM	2010	205.39	0.494766	82	0.425887	0.15525	0.53077	-0.131449	0.0171376	-0.836536
Cambodia	KHM	2011	241.61	0.538595	79.975	0.416348	0.214973	0.432336	0.0819561	0.0160652	-0.806116
Cambodia	KHM	2012	234.35	0.571364	77.95	0.406808	0.240627	0.343964	0.0371122	0.0166185	-0.783174
Cambodia	KHM	2013	222.1	0.600934	75.925	0.397269	0.249181	0.265655	-0.0199158	0.0182331	-0.767134
Cambodia	KHM	2014	208.81	0.634682	73.9	0.387729	0.2509	0.197409	-0.0653601	0.0199454	-0.748992
Cambodia	KHM	2015	203.14	0.66866	71.875	0.37819	0.239617	0.139224	-0.0711757	0.0207458	-0.721024
Cambodia	KHM	2016	195.24	0.705564	69.85	0.36865	0.217201	0.0911028	-0.0751965	0.0205225	-0.671636
Cambodia	KHM	2017	219.07	0.739882	67.825	0.359111	0.17891	0.0530436	-0.0135305	0.0195123	-0.628708
Cambodia	KHM	2018	216.56	0.780334	65.8	0.349571	0.129341	0.025047	-0.0115394	0.0183192	-0.594494
Cambodia	KHM	2019	217.26	0.819361	63.775	0.340032	0.0637014	0.00711273	-0.00478399	0.016767	-0.537477
Cambodia	KHM	2020	229.97	0.84061	61.75	0.330492	-0.0165366	-0.000758995	-0.000397515	0.0151503	-0.479363
Cambodia	KHM	2021	218.86	0.859994	59.725	0.320953	-0.104661	0.00143176	0.00594184	0.0135574	-0.371195
Kiribati	KIR	2010				0.520397
Kiribati	KIR	2011				0.490942
Kiribati	KIR	2012				0.461487
Kiribati	KIR	2013				0.432032
Kiribati	KIR	2014				0.402577
Kiribati	KIR	2015				0.373122
Kiribati	KIR	2016				0.343667
Kiribati	KIR	2017				0.314212
Kiribati	KIR	2018				0.284757
Kiribati	KIR	2019				0.255302
LaoPeople’sDemocraticRepublic	LAO	2010	210.26	0.182123		0.421034	-0.421893		-0.0962357	0.0170198	0.439205
LaoPeople’sDemocraticRepublic	LAO	2011	208.42	0.197972		0.408705	-0.338384		-0.0920874	0.0187834	0.0711724
LaoPeople’sDemocraticRepublic	LAO	2012	201.86	0.219946		0.396376	-0.254851		-0.104819	0.0212787	-0.0413829
LaoPeople’sDemocraticRepublic	LAO	2013	203.4	0.242283		0.384047	-0.182057		-0.0793929	0.0227548	-0.0783861
LaoPeople’sDemocraticRepublic	LAO	2014	201.64	0.275212		0.371718	-0.112018		-0.0650005	0.0232722	-0.0732904
LaoPeople’sDemocraticRepublic	LAO	2015	206.62	0.306435		0.359389	-0.0595947		-0.0357834	0.0228758	-0.139577
LaoPeople’sDemocraticRepublic	LAO	2016	304	0.352936		0.34706	-0.0183751		0.0745551	0.0223236	-0.163448
LaoPeople’sDemocraticRepublic	LAO	2017	307.49	0.410866		0.33473	-0.000146496		0.0124777	0.0220244	-0.234517
LaoPeople’sDemocraticRepublic	LAO	2018	301.88	0.4579		0.322401	-0.00901421		-0.0492875	0.0209579	-0.258526
LaoPeople’sDemocraticRepublic	LAO	2019	295.33	0.498292		0.310072	-0.0386522		-0.100577	0.0200683	-0.27052
LaoPeople’sDemocraticRepublic	LAO	2020	289.21	0.542464		0.297743	-0.091428		-0.142225	0.0194769	-0.30093
LaoPeople’sDemocraticRepublic	LAO	2021	297.1	0.542257		0.285414	-0.123773		-0.217219	0.0191228	-0.340282
Lebanon	LBN	2010	221.73	0.313378		0.284941	0.0979119		0.0157144	0.0258684	0.314114
Lebanon	LBN	2011	222.69	0.341578		0.291031	0.0614003		0.0110865	0.0247326	0.315217
Lebanon	LBN	2012	227.9	0.359591		0.297122	0.0393156		-0.00262602	0.0234516	0.324403
Lebanon	LBN	2013	291.77	0.380746		0.303213	0.019855		-0.124674	0.022715	0.309689
Lebanon	LBN	2014	294.15	0.406388		0.309304	0.00355988		-0.10225	0.0230958	0.298884
Lebanon	LBN	2015	313.08	0.429995		0.315395	-0.00561242		-0.0964047	0.0226552	0.271226
Lebanon	LBN	2016	328.01	0.47954		0.321486	-0.0146818		-0.0725299	0.0221654	0.214541
Lebanon	LBN	2017	344.25	0.533441		0.327576	-0.0117894		-0.0371092	0.0206729	0.134217
Lebanon	LBN	2018	356.54	0.58548		0.333667	0.00453527		0.0109863	0.0199063	0.049823
Lebanon	LBN	2019	370.32	0.649356		0.339758	0.0356685		0.0696497	0.0185747	-0.01853
Lebanon	LBN	2020	387.27	0.687848		0.345849	0.0757584		0.142159	0.0174656	-0.101955
Lebanon	LBN	2021	400.4	0.753475		0.35194	0.136373		0.223333	0.0160936	-0.174591
Liberia	LBR	2010	167.09	0.119923	36.35	0.569284	-1.42994	-1.47196	-0.929692	0.067687	-0.548591
Liberia	LBR	2011	169.28	0.154971	38.8667	0.574398	-1.28665	-1.3451	-0.914907	0.0618824	-0.54191
Liberia	LBR	2012	169.1	0.149208	41.3833	0.579512	-1.34308	-1.21154	-0.937164	0.0579629	-0.497786
Liberia	LBR	2013	200.88	0.180079	43.9	0.584626	-1.21099	-1.07127	-0.429407	0.0582108	-0.454265
Liberia	LBR	2014	208.16	0.195128	41.7333	0.58974	-1.15602	-1.23822	-0.314907	0.0577223	-0.47212
Liberia	LBR	2015	212.29	0.212118	39.5667	0.594854	-1.08743	-1.41094	-0.249881	0.0591942	-0.454398
Liberia	LBR	2016	200.58	0.23382	37.4	0.599968	-0.989381	-1.58943	-0.460803	0.0602162	-0.46056
Liberia	LBR	2017	206.35	0.340159	35.2333	0.605082	-0.412889	-1.77369	-0.366138	0.0556276	-0.467088
Liberia	LBR	2018	242.34	0.409378	33.0667	0.610196	-0.0258013	-1.96373	0.284496	0.0468924	-0.500699
Liberia	LBR	2019	246.83	0.454672	30.9	0.61531	0.236839	-2.15954	0.37327	0.0388611	-0.542798
Liberia	LBR	2020	241.18	0.547847	28.7333	0.620424	0.792162	-2.36112	0.272997	0.03537	-0.549898
Liberia	LBR	2021	245.86	0.570063	26.5667	0.625538	0.939945	-2.56847	0.368065	0.0275688	-0.561924
Libya	LBY	2010	174.77	0.319748		0.279685	0.101866		0.180178	0.01093	-0.0455407
Libya	LBY	2011	173.68	0.34934		0.288348	0.0583666		0.153713	0.0108138	-0.404915
Libya	LBY	2012	160.83	0.393912		0.297011	0.0145165		0.153357	0.0113699	-0.576396
Libya	LBY	2013	155.73	0.418921		0.305674	-0.00275231		0.124751	0.012332	-0.65134
Libya	LBY	2014	142.59	0.476068		0.314337	-0.0230291		0.0998729	0.0130707	-0.68279
Libya	LBY	2015	149.76	0.541553		0.323	-0.0245827		0.0474972	0.013516	-0.689775
Libya	LBY	2016	160.66	0.577691		0.331663	-0.00240955		0.0031148	0.0128297	-0.674656
Libya	LBY	2017	164.34	0.596749		0.340326	0.0298325		-0.0326216	0.0117586	-0.625014
Libya	LBY	2018	174.78	0.666165		0.348989	0.0860273		-0.0567818	0.0112059	-0.523855
Libya	LBY	2019	201.53	0.533097		0.357652	0.0618489		-0.0419418	0.0117856	-0.338574
Libya	LBY	2020	228.99	0.489685		0.366315	0.0528025		0.00495998	0.00930665	-0.046565
Libya	LBY	2021	234	0.51271		0.374978	0.0864199		0.0202603	0.00817601	0.312878
SaintLucia	LCA	2010				0.176852
SaintLucia	LCA	2011				0.170852
SaintLucia	LCA	2012				0.164852
SaintLucia	LCA	2013				0.158851
SaintLucia	LCA	2014				0.152851
SaintLucia	LCA	2015				0.146851
SaintLucia	LCA	2016				0.140851
SaintLucia	LCA	2017				0.13485
SaintLucia	LCA	2018				0.12885
SaintLucia	LCA	2019				0.12285
SriLanka	LKA	2010	169.8	0.0646574		0.240813	0.656592		0.343021	0.0579598	-0.38998
SriLanka	LKA	2011	171.88	0.0756324		0.240855	0.635667		0.330345	0.0598864	-0.436112
SriLanka	LKA	2012	167.41	0.0943347		0.240897	0.600247		0.357085	0.0626299	-0.465174
SriLanka	LKA	2013	210.74	0.128145		0.240939	0.536495		0.0963739	0.062631	-0.479922
SriLanka	LKA	2014	217.4	0.159673		0.240981	0.477084		0.0563009	0.0599103	-0.486248
SriLanka	LKA	2015	228.1	0.203768		0.241023	0.394155		-0.00800598	0.057575	-0.473152
SriLanka	LKA	2016	236.41	0.274232		0.241065	0.261862		-0.0579023	0.0528705	-0.494445
SriLanka	LKA	2017	234.81	0.336825		0.241107	0.144442		-0.0482724	0.0453935	-0.533953
SriLanka	LKA	2018	229.9	0.414456		0.241149	-0.00103783		-0.0187936	0.0403357	-0.580958
SriLanka	LKA	2019	226.56	0.490217		0.24119	-0.142885		0.00124345	0.0336957	-0.588564
SriLanka	LKA	2020	223.97	0.579005		0.241232	-0.308978		0.0167667	0.0271961	-0.594047
SriLanka	LKA	2021	221.39	0.629299		0.241274	-0.402914		0.0322159	0.0205795	-0.584315
Lesotho	LSO	2010	193.17	0.349186	67.8	0.290057	0.056236	-0.0837075	0.093505	0.0242154	-0.286491
Lesotho	LSO	2011	194.56	0.354472	70.8	0.288605	0.0534143	-0.120783	0.0927121	0.0212236	-0.275011
Lesotho	LSO	2012	187.06	0.385955	73.8	0.287153	0.0259508	-0.160128	0.118093	0.0210067	-0.252499
Lesotho	LSO	2013	249.37	0.421965	76.8	0.285701	-0.00772821	-0.201742	-0.0693807	0.0220413	-0.262072
Lesotho	LSO	2014	248.84	0.456499	79.8	0.284249	-0.0420955	-0.245625	-0.0698615	0.022414	-0.31559
Lesotho	LSO	2015	252.87	0.521776	82.8	0.282796	-0.10982	-0.291778	-0.0851093	0.0223267	-0.384131
Lesotho	LSO	2016	291.54	0.613629	85.8	0.281344	-0.209285	-0.3402	-0.217381	0.0210068	-0.456892
Lesotho	LSO	2017	299.03	0.691334	88.8	0.279892	-0.29898	-0.390891	-0.249418	0.0191722	-0.534256
Lesotho	LSO	2018	298.95	0.712771	91.8	0.27844	-0.330993	-0.443852	-0.256035	0.0171743	-0.581463
Lesotho	LSO	2019	286.11	0.768944	94.8	0.276988	-0.403789	-0.499081	-0.216157	0.015246	-0.595452
Lesotho	LSO	2020	294.29	0.822496	97.8	0.275536	-0.476877	-0.55658	-0.252401	0.0156826	-0.618426
Lesotho	LSO	2021	313.53	0.817556	100	0.274084	-0.483145	-0.604202	-0.332606	0.0133471	-0.639267
Morocco	MAR	2010	172.78	0.169441		0.470455	-0.693031		-0.49019	0.0425779	-0.169861
Morocco	MAR	2011	173.41	0.209547		0.466349	-0.562106		-0.470064	0.0426647	-0.228554
Morocco	MAR	2012	174.11	0.266996		0.462244	-0.391702		-0.449681	0.0396485	-0.301592
Morocco	MAR	2013	178.32	0.318452		0.458138	-0.246457		-0.400648	0.0343665	-0.3651
Morocco	MAR	2014	224.39	0.357516		0.454032	-0.140837		-0.0190184	0.0308384	-0.391923
Morocco	MAR	2015	270.96	0.432113		0.449927	0.0439511		0.3416	0.0299616	-0.436481
Morocco	MAR	2016	270.97	0.507926		0.445821	0.218998		0.329743	0.0276785	-0.482542
Morocco	MAR	2017	268.79	0.546152		0.441715	0.296884		0.302136	0.0246113	-0.520779
Morocco	MAR	2018	253.78	0.63339		0.43761	0.47422		0.186923	0.0229436	-0.540598
Morocco	MAR	2019	255.84	0.688575		0.433504	0.570296		0.193329	0.0197562	-0.575554
Morocco	MAR	2020	251.52	0.74624		0.429398	0.662008		0.157919	0.0170887	-0.595219
Morocco	MAR	2021	273.47	0.810536		0.425293	0.756649		0.285348	0.0148424	-0.629687
MoldovaRepublicof	MDA	2010	194.57	0.0910406	57.7	0.0916466	1.59581	0.157128	0.509698	0.0471949	-0.163125
MoldovaRepublicof	MDA	2011	193.14	0.119884	57.7	0.106901	1.36115	0.147171	0.498603	0.0475377	-0.0704149
MoldovaRepublicof	MDA	2012	195.58	0.146701	57.7	0.122156	1.15332	0.137215	0.431139	0.0453518	-0.0556034
MoldovaRepublicof	MDA	2013	209.715	0.173841	57.7	0.137411	0.960981	0.127258	0.218628	0.0452087	-0.12194
MoldovaRepublicof	MDA	2014	217.965	0.21456	57.7	0.152666	0.735544	0.117301	0.104025	0.0445045	-0.204314
MoldovaRepublicof	MDA	2015	240.385	0.263273	57.7	0.16792	0.508623	0.107344	-0.147271	0.0419802	-0.301198
MoldovaRepublicof	MDA	2016	237.585	0.306661	57.7	0.183175	0.328526	0.0973869	-0.106138	0.038394	-0.38357
MoldovaRepublicof	MDA	2017	232.415	0.352949	57.7	0.19843	0.167634	0.08743	-0.0497468	0.0359823	-0.438981
MoldovaRepublicof	MDA	2018	261.8	0.409072	57.7	0.213685	0.0117708	0.0774731	-0.27344	0.033581	-0.458681
MoldovaRepublicof	MDA	2019	259.695	0.458832	57.7	0.22894	-0.0954232	0.0675162	-0.223979	0.0294509	-0.473204
MoldovaRepublicof	MDA	2020	258.635	0.466113	57.7	0.244194	-0.0945341	0.0575593	-0.184801	0.0273609	-0.4577
MoldovaRepublicof	MDA	2021	259.96	0.548259	57.7	0.259449	-0.201187	0.0476024	-0.159187	0.0222361	-0.455885
Madagascar	MDG	2010	189.87	0.0229142	15.44	0.508068	-1.41037	-2.04841	-0.42628	0.0338169	2.79825
Madagascar	MDG	2011	192.51	0.0301148	15.26	0.501604	-1.33347	-1.98098	-0.381219	0.0350684	2.5504
Madagascar	MDG	2012	197.56	0.0239533	15.08	0.495141	-1.30312	-1.91294	-0.312607	0.0352925	2.49281
Madagascar	MDG	2013	190.35	0.0289104	14.9	0.488677	-1.23546	-1.8443	-0.374296	0.0371458	2.31221
Madagascar	MDG	2014	281.46	0.0370666	14.72	0.482213	-1.15928	-1.77505	0.538882	0.0376146	2.10005
Madagascar	MDG	2015	294	0.0528027	14.54	0.475749	-1.06294	-1.7052	0.63386	0.0376729	1.96408
Madagascar	MDG	2016	314.46	0.0634286	14.36	0.469285	-0.985153	-1.63474	0.789479	0.0373714	1.72342
Madagascar	MDG	2017	312.21	0.0764198	14.18	0.462821	-0.903848	-1.56367	0.732905	0.0378052	1.52374
Madagascar	MDG	2018	309.17	0.104614	14	0.456358	-0.78729	-1.492	0.671803	0.0384309	1.06659
Madagascar	MDG	2019	306.38	0.137529	13.82	0.449894	-0.666827	-1.41972	0.615217	0.0367201	1.10755
Madagascar	MDG	2020	311.49	0.142145	13.64	0.44343	-0.619624	-1.34683	0.618694	0.0352944	0.854462
Madagascar	MDG	2021	315.66	0.216316	13.46	0.436966	-0.424288	-1.27334	0.611361	0.0318243	0.76783
Maldives	MDV	2010	118.68	0.142857		0.202556	0.722476		0.922754	0	-0.391218
Maldives	MDV	2011	122.03	0.1875		0.207748	0.579346		0.858397	0.0625	-0.389266
Maldives	MDV	2012	95.34	0.176471		0.21294	0.58226		1.03227	0.0588235	-0.388148
Maldives	MDV	2013	94.84	0.263158		0.218131	0.353605		0.991156	0.0526316	-0.387602
Maldives	MDV	2014	113.58	0.4		0.223323	0.031128		0.811722	0	-0.387799
Maldives	MDV	2015	154.56	0.409091		0.228515	0.0102594		0.493182	0	0.222293
Maldives	MDV	2016	169.69	0.458333		0.233707	-0.0900158		0.370356	0	0.217907
Maldives	MDV	2017	220.52	0.68		0.238898	-0.510735		0.0384041	0	0.212467
Maldives	MDV	2018	280.23	0.407407		0.24409	0.0117727		-0.310397	0	0.212759
Maldives	MDV	2019	280.54	0.392857		0.249282	0.0359054		-0.293838	0	0.2263
Maldives	MDV	2020	280.79	0.448276		0.254474	-0.0549832		-0.27676	0	0.257399
Maldives	MDV	2021	281	0.258065		0.259665	0.232659		-0.259321	0	0.297879
Mexico	MEX	2010	151.13	0.281182		0.135376	0.536833		0.979869	0.0269216	-0.227887
Mexico	MEX	2011	153.3	0.298234		0.125222	0.491972		1.00081	0.0265875	-0.142274
Mexico	MEX	2012	158.91	0.334384		0.115068	0.354794		0.969698	0.025044	-0.0736729
Mexico	MEX	2013	164.91	0.338511		0.104915	0.352096		0.925259	0.0216998	0.0165898
Mexico	MEX	2014	154.95	0.353422		0.0947608	0.295064		1.12219	0.0215706	0.0150124
Mexico	MEX	2015	219.26	0.410974		0.084607	0.0148963		0.12232	0.0206106	0.0188679
Mexico	MEX	2016	232.36	0.442324		0.0744533	-0.150514		-0.0948571	0.0164493	0.0779854
Mexico	MEX	2017	236.42	0.460943		0.0642995	-0.258924		-0.170164	0.0144797	0.103582
Mexico	MEX	2018	228.6	0.508981		0.0541458	-0.543156		-0.033531	0.0152588	0.130605
Mexico	MEX	2019	237.55	0.517265		0.043992	-0.612029		-0.204484	0.0127338	0.131444
Mexico	MEX	2020	237.78	0.550323		0.0338383	-0.836206		-0.216199	0.0120567	0.0781776
Mexico	MEX	2021	258.35	0.595151		0.0236846	-1.14877		-0.641114	0.0102478	0.0249727
MarshallIslands	MHL	2010				0.225609
MarshallIslands	MHL	2011				0.220343
MarshallIslands	MHL	2012				0.215077
MarshallIslands	MHL	2013				0.209811
MarshallIslands	MHL	2014				0.204544
MarshallIslands	MHL	2015				0.199278
MarshallIslands	MHL	2016				0.194012
MarshallIslands	MHL	2017				0.188746
MarshallIslands	MHL	2018				0.18348
MarshallIslands	MHL	2019				0.178214
MacedoniatheformerYugoslavRepublicof	MKD	2010	206.88	0.226415		0.188888	0.552363		0.187655	0.0188679	2.86964
MacedoniatheformerYugoslavRepublicof	MKD	2011	209.37	0.245902		0.185807	0.505583		0.167685	0.0163934	2.73329
MacedoniatheformerYugoslavRepublicof	MKD	2012	177.2	0.2891		0.182725	0.38348		0.487803	0.00947867	2.59745
MacedoniatheformerYugoslavRepublicof	MKD	2013	242.39	0.31405		0.179643	0.313134		-0.156912	0.00826446	2.26787
MacedoniatheformerYugoslavRepublicof	MKD	2014	247.63	0.34657		0.176561	0.21541		-0.21377	0.0108303	2.24346
MacedoniatheformerYugoslavRepublicof	MKD	2015	313.22	0.419048		0.173479	-0.0167884		-0.903361	0.00952381	2.05001
MacedoniatheformerYugoslavRepublicof	MKD	2016	335.41	0.467606		0.170397	-0.178609		-1.15725	0.0084507	1.78381
MacedoniatheformerYugoslavRepublicof	MKD	2017	327.83	0.488665		0.167315	-0.253379		-1.09699	0.00755668	1.6382
MacedoniatheformerYugoslavRepublicof	MKD	2018	292.25	0.531674		0.164233	-0.406593		-0.724055	0.00678733	1.47456
MacedoniatheformerYugoslavRepublicof	MKD	2019	299.9	0.577869		0.161151	-0.576449		-0.823463	0.00409836	1.34402
MacedoniatheformerYugoslavRepublicof	MKD	2020	306.16	0.630597		0.158069	-0.775535		-0.91004	0.00559701	1.0231
MacedoniatheformerYugoslavRepublicof	MKD	2021	315.57	0.684391		0.154987	-0.985175		-1.0359	0.0051458	0.819737
Mali	MLI	2010	167.65	0.240797	40.2333	0.608378	-0.980942	-1.43572	-1.07295	0.0435154	-0.505813
Mali	MLI	2011	165.1	0.282465	40.0167	0.594225	-0.706626	-1.37687	-1.06183	0.0404929	-0.49006
Mali	MLI	2012	173.26	0.274613	39.8	0.580071	-0.708363	-1.31642	-0.871528	0.0366096	-0.487449
Mali	MLI	2013	166.18	0.273565	39.6833	0.565918	-0.672912	-1.2483	-0.930457	0.0398616	-0.460117
Mali	MLI	2014	207.6	0.299101	39.5667	0.551765	-0.517106	-1.17931	-0.276519	0.0434479	-0.471613
Mali	MLI	2015	204.23	0.333468	39.45	0.537611	-0.338933	-1.10947	-0.304161	0.0444121	-0.479432
Mali	MLI	2016	202.84	0.363149	39.3333	0.523458	-0.199113	-1.03876	-0.300651	0.0416438	-0.478463
Mali	MLI	2017	240.06	0.405172	39.2167	0.509305	-0.0317136	-0.967195	0.154653	0.039824	-0.513215
Mali	MLI	2018	240.12	0.453641	39.1	0.495151	0.13281	-0.894769	0.142923	0.0380418	-0.543545
Mali	MLI	2019	237.28	0.50789	38.9833	0.480998	0.286795	-0.821483	0.10274	0.0353413	-0.547504
Mali	MLI	2020	236.45	0.550553	38.8667	0.466845	0.377269	-0.747337	0.085617	0.0321578	-0.542342
Mali	MLI	2021	243.86	0.642469	38.75	0.452692	0.564613	-0.672331	0.13523	0.0271296	-0.559691
Myanmar	MMR	2010	222.56	0.125146	77.4	0.365869	-0.19855	0.149972	-0.00926568	0.052533	-0.496631
Myanmar	MMR	2011	220.84	0.167728	77.4	0.367002	-0.174994	0.155044	-0.013495	0.053684	-0.505855
Myanmar	MMR	2012	229.24	0.224376	77.4	0.368134	-0.139133	0.160115	0.00581368	0.0528263	-0.494421
Myanmar	MMR	2013	295.97	0.28314	77.4	0.369267	-0.0990341	0.165187	0.167863	0.0511537	-0.481925
Myanmar	MMR	2014	295.98	0.359613	77.4	0.370399	-0.0423786	0.170258	0.173041	0.0497324	-0.475719
Myanmar	MMR	2015	325.71	0.449115	77.4	0.371532	0.0283068	0.175329	0.254739	0.0483886	-0.469941
Myanmar	MMR	2016	386.22	0.543501	77.4	0.372664	0.107194	0.180401	0.422403	0.0460445	-0.463568
Myanmar	MMR	2017	383.2	0.631264	77.4	0.373797	0.184838	0.185472	0.426053	0.0436487	-0.47816
Myanmar	MMR	2018	375.79	0.723195	77.4	0.374929	0.270205	0.190544	0.416969	0.0407054	-0.477766
Myanmar	MMR	2019	375.1	0.804254	77.4	0.376062	0.350097	0.195615	0.426085	0.0378921	-0.470637
Myanmar	MMR	2020	400.65	0.80346	77.4	0.377194	0.358443	0.200687	0.512427	0.0335849	-0.484318
Myanmar	MMR	2021	430.85	0.764393	77.4	0.378327	0.330645	0.205758	0.616624	0.02605	-0.458332
Montenegro	MNE	2010	95.65	0.230366		0.153907	0.672544		1.53883	0.0157068	1.53334
Montenegro	MNE	2011	99.52	0.227488		0.153311	0.685369		1.49839	0.014218	1.29224
Montenegro	MNE	2012	90.48	0.238095		0.152716	0.64852		1.61017	0.017316	1.18106
Montenegro	MNE	2013	92.92	0.266932		0.152121	0.543941		1.58658	0.0159363	0.852842
Montenegro	MNE	2014	94.89	0.295203		0.151526	0.44076		1.56839	0.0147601	0.723273
Montenegro	MNE	2015	95.56	0.309278		0.150931	0.389773		1.56556	0.0137457	0.510864
Montenegro	MNE	2016	97.63	0.364516		0.150335	0.184589		1.54592	0.016129	0.344138
Montenegro	MNE	2017	115.48	0.418182		0.14974	-0.0160497		1.33659	0.0121212	0.276286
Montenegro	MNE	2018	130.33	0.46		0.149145	-0.173428		1.16201	0.00857143	0.15917
Montenegro	MNE	2019	135.12	0.487871		0.14855	-0.279186		1.10788	0.00808625	0.111328
Montenegro	MNE	2020	133.29	0.498721		0.147955	-0.321177		1.13366	0.00767263	0.0233267
Montenegro	MNE	2021	135.99	0.520681		0.147359	-0.405635		1.10447	0.00729927	0.0258163
Mongolia	MNG	2010	188.18	0.0666667		0.201413	0.933714		0.332326	0.04	2.09074
Mongolia	MNG	2011	188.58	0.0929095		0.19182	0.926367		0.352969	0.0366748	1.1368
Mongolia	MNG	2012	184.15	0.119639		0.182228	0.907183		0.420799	0.03386	0.497919
Mongolia	MNG	2013	311.89	0.197479		0.172635	0.709834		-0.894186	0.0336134	0.128519
Mongolia	MNG	2014	295.04	0.248521		0.163043	0.574997		-0.760248	0.0276134	-0.201717
Mongolia	MNG	2015	290.59	0.275797		0.15345	0.507362		-0.750954	0.0281426	-0.273756
Mongolia	MNG	2016	285.67	0.281081		0.143858	0.51411		-0.73022	0.0306306	-0.204117
Mongolia	MNG	2017	262.34	0.313149		0.134265	0.409829		-0.463435	0.032872	-0.0336334
Mongolia	MNG	2018	260.87	0.326633		0.124673	0.372167		-0.465796	0.0335008	-0.18853
Mongolia	MNG	2019	262.83	0.324059		0.11508	0.400839		-0.515315	0.0360065	-0.271826
Mongolia	MNG	2020	258.37	0.347352		0.105488	0.310023		-0.471519	0.0389408	-0.172999
Mongolia	MNG	2021	258.78	0.402421		0.0958954	0.0557466		-0.49783	0.03177	-0.20478
Mozambique	MOZ	2010	142.452	0.150014	42.45	0.479501	-0.797117	-0.680371	-0.815714	0.0353693	-0.228689
Mozambique	MOZ	2011	180.807	0.178194	44.2	0.476192	-0.69598	-0.59952	-0.434645	0.0348666	-0.248852
Mozambique	MOZ	2012	188.408	0.192752	44.525	0.472882	-0.637968	-0.573832	-0.354415	0.0343888	-0.229371
Mozambique	MOZ	2013	191.03	0.281893	44.85	0.469573	-0.371847	-0.548704	-0.322413	0.0327975	-0.232284
Mozambique	MOZ	2014	214.205	0.347262	45.175	0.466264	-0.183184	-0.524137	-0.110601	0.0281898	-0.243029
Mozambique	MOZ	2015	222.139	0.419941	45.5	0.462955	0.0161897	-0.500129	-0.0397415	0.0239644	-0.269728
Mozambique	MOZ	2016	273.985	0.500824	45.825	0.459646	0.227128	-0.476682	0.395161	0.0213475	-0.305683
Mozambique	MOZ	2017	277.769	0.566364	46.15	0.456337	0.388027	-0.453795	0.415731	0.019725	-0.350309
Mozambique	MOZ	2018	332.068	0.616213	46.475	0.453028	0.501149	-0.431468	0.835425	0.0179503	-0.398815
Mozambique	MOZ	2019	343.773	0.661946	46.8	0.449719	0.597583	-0.409702	0.902828	0.0167609	-0.435332
Mozambique	MOZ	2020	339.705	0.685246	47.125	0.446409	0.635283	-0.388495	0.846863	0.0162171	-0.468556
Mozambique	MOZ	2021	323.645	0.692697	47.45	0.4431	0.633785	-0.367849	0.705356	0.0150796	-0.490266
Mauritania	MRT	2010	178.45	0.181105		0.488126	-0.744427		-0.494854	0.0488859	-0.68216
Mauritania	MRT	2011	177.78	0.198674		0.49357	-0.712304		-0.519253	0.0515546	-0.691092
Mauritania	MRT	2012	184.74	0.211024		0.499014	-0.694108		-0.460525	0.0531596	-0.694028
Mauritania	MRT	2013	174.92	0.238925		0.504458	-0.61821		-0.586691	0.0571596	-0.693474
Mauritania	MRT	2014	206.97	0.253229		0.509902	-0.58563		-0.231109	0.0564048	-0.689553
Mauritania	MRT	2015	202.94	0.276929		0.515346	-0.514559		-0.286684	0.0581297	-0.670634
Mauritania	MRT	2016	223.5	0.300024		0.52079	-0.440525		-0.0404817	0.058953	-0.641212
Mauritania	MRT	2017	220.7	0.354987		0.526234	-0.234492		-0.077345	0.0588747	-0.581368
Mauritania	MRT	2018	225.94	0.358784		0.531678	-0.225539		-0.0108431	0.0546277	-0.50895
Mauritania	MRT	2019	218.16	0.393966		0.537122	-0.0838038		-0.115887	0.054633	-0.438907
Mauritania	MRT	2020	222.04	0.410805		0.542566	-0.013363		-0.0653403	0.0513507	-0.371535
Mauritania	MRT	2021	255.59	0.672075		0.548011	1.14301		0.408697	0.0375206	-0.374373
Mauritius	MUS	2010	179.51	0.0536367		0.229207	0.763157		0.320619	0.0511458	-0.100128
Mauritius	MUS	2011	179.48	0.108738		0.213762	0.743208		0.36885	0.0528776	-0.155587
Mauritius	MUS	2012	183.4	0.119887		0.198317	0.809291		0.38232	0.0474994	-0.223995
Mauritius	MUS	2013	235.1	0.138998		0.182872	0.843863		-0.0819224	0.0488725	-0.273537
Mauritius	MUS	2014	238.4	0.17664		0.167427	0.803553		-0.126181	0.0505878	-0.295082
Mauritius	MUS	2015	239.84	0.186971		0.151982	0.840527		-0.155078	0.0496443	-0.324593
Mauritius	MUS	2016	267.47	0.183834		0.136537	0.925105		-0.524187	0.0520578	-0.342704
Mauritius	MUS	2017	263.3	0.194975		0.121092	0.949733		-0.507588	0.055486	-0.341466
Mauritius	MUS	2018	257.32	0.199251		0.105647	0.999252		-0.455532	0.0584821	-0.337343
Mauritius	MUS	2019	252.48	0.204462		0.0902024	1.04141		-0.409484	0.0599589	-0.322702
Mauritius	MUS	2020	249.76	0.211904		0.0747574	1.06846		-0.389519	0.0607638	-0.291631
Mauritius	MUS	2021	264.84	0.390031		0.0593124	0.133833		-0.683659	0.0439299	-0.265847
Malawi	MWI	2010	141.8	0.296275	59.8	0.451858	-0.288552	-0.0126363	-0.667573	0.0337312	-0.510587
Malawi	MWI	2011	193.31	0.375647	62.36	0.464239	-0.103568	0.0739717	-0.290107	0.0288275	-0.489831
Malawi	MWI	2012	197.6	0.462401	64.92	0.476619	0.14363	0.177089	-0.276655	0.024861	-0.490505
Malawi	MWI	2013	200.91	0.528762	67.48	0.489	0.369355	0.296716	-0.26631	0.0208561	-0.499022
Malawi	MWI	2014	244.21	0.591633	70.04	0.50138	0.616709	0.432852	0.193846	0.0179245	-0.516926
Malawi	MWI	2015	245.64	0.6403	72.6	0.513761	0.843124	0.585497	0.225103	0.0163083	-0.52852
Malawi	MWI	2016	296.09	0.716025	75.16	0.526141	1.20193	0.754653	0.883281	0.0151458	-0.541089
Malawi	MWI	2017	296.96	0.779562	77.72	0.538522	1.54765	0.940317	0.951512	0.0146471	-0.576443
Malawi	MWI	2018	296.99	0.841083	80.28	0.550902	1.91662	1.14249	1.00909	0.0135132	-0.614927
Malawi	MWI	2019	302.5	0.852953	82.84	0.563282	2.08148	1.36117	1.14992	0.0123442	-0.667169
Malawi	MWI	2020	296.71	0.87109	85.4	0.575663	2.28368	1.59637	1.11895	0.0105652	-0.685642
Malawi	MWI	2021	297.28	0.877919	87.96	0.588043	2.43574	1.84807	1.18548	0.0100481	-0.689138
Malaysia	MYS	2010	169.26	0.175969		0.23116	0.494479		0.382778	0.0480559	-0.352263
Malaysia	MYS	2011	169.95	0.191402		0.22795	0.477069		0.390176	0.0488005	-0.379718
Malaysia	MYS	2012	167.87	0.196846		0.224741	0.479699		0.416891	0.0493937	-0.352225
Malaysia	MYS	2013	204.48	0.224725		0.221531	0.430553		0.16246	0.0509369	-0.322263
Malaysia	MYS	2014	228.84	0.278058		0.218322	0.318122		-0.0155456	0.0475195	-0.310784
Malaysia	MYS	2015	238.98	0.32569		0.215112	0.212388		-0.0941769	0.0409616	-0.307368
Malaysia	MYS	2016	243.21	0.447722		0.211903	-0.0836589		-0.130267	0.0345702	-0.279953
Malaysia	MYS	2017	248.91	0.472716		0.208693	-0.149361		-0.180098	0.0234593	-0.279071
Malaysia	MYS	2018	244.44	0.484968		0.205484	-0.185158		-0.147471	0.0224502	-0.214731
Malaysia	MYS	2019	241.38	0.498341		0.202274	-0.225565		-0.125021	0.0227206	-0.116064
Malaysia	MYS	2020	243.08	0.508365		0.199064	-0.258567		-0.143008	0.0219049	-0.00466881
Malaysia	MYS	2021	242.76	0.485555		0.195855	-0.20085		-0.143578	0.0240827	0.122912
Namibia	NAM	2010	164.54	0.415078	81.1	0.24395	-0.0021359	-0.481221	0.361858	0.0157062	-0.515056
Namibia	NAM	2011	222.04	0.496632	81.2	0.234857	-0.165653	-0.533243	0.0303167	0.0152928	-0.494956
Namibia	NAM	2012	222.66	0.544147	81.3	0.225764	-0.28511	-0.585738	0.0287965	0.0151648	-0.491457
Namibia	NAM	2013	228.99	0.590003	81.4	0.216671	-0.418365	-0.638707	-0.0169119	0.0142534	-0.483004
Namibia	NAM	2014	306.68	0.578207	81.5	0.207578	-0.421017	-0.692149	-0.65583	0.0132898	-0.478327
Namibia	NAM	2015	293.84	0.655132	81.6	0.198486	-0.663164	-0.746065	-0.59056	0.0127901	-0.436843
Namibia	NAM	2016	289.21	0.656066	81.7	0.189393	-0.710944	-0.800455	-0.58713	0.0149594	-0.442032
Namibia	NAM	2017	310.45	0.74425	81.8	0.1803	-1.03151	-0.855319	-0.836881	0.0139195	-0.412342
Namibia	NAM	2018	305.52	0.784288	81.9	0.171207	-1.22567	-0.910656	-0.834667	0.0147905	-0.428096
Namibia	NAM	2019	308.15	0.862346	82	0.162114	-1.5677	-0.966466	-0.911203	0.0144691	-0.461665
Namibia	NAM	2020	329.25	0.8838	82.1	0.153021	-1.73043	-1.02275	-1.20873	0.0136546	-0.537321
Namibia	NAM	2021	355.96	0.949286	82.2	0.143929	-2.07153	-1.07951	-1.60101	0.0132464	-0.546712
Niger	NER	2010	168.05	0.220285	59.1667	1	-2.654	-0.180734	-2.57782	0.0532595	-0.838518
Niger	NER	2011	166.1	0.289018	61.9333	1	-1.71185	0.300339	-2.66343	0.05211	-0.827836
Niger	NER	2012	164.31	0.346735	64.7	1	-0.92069	0.781411	-2.74201	0.0474934	-0.81072
Niger	NER	2013	162.42	0.384798	67.4667	0.934926	-0.360056	1.13943	-2.54963	0.0426328	-0.795
Niger	NER	2014	222.87	0.358826	70.2333	0.869852	-0.607784	1.40366	-0.137747	0.0402295	-0.776159
Niger	NER	2015	240.69	0.409116	73	0.804778	-0.0464205	1.57412	0.432501	0.0438009	-0.744145
Niger	NER	2016	231.67	0.495329	75.7667	0.739704	0.680984	1.65079	0.131319	0.0464349	-0.702089
Niger	NER	2017	224.78	0.600659	78.5333	0.67463	1.31235	1.63368	-0.0447278	0.0395692	-0.627817
Niger	NER	2018	228.87	0.650151	81.3	0.609556	1.34448	1.52278	0.0383246	0.0318332	-0.607919
Niger	NER	2019	228.33	0.675571	84.0667	0.544482	1.13953	1.31811	0.0217953	0.0283708	-0.609408
Niger	NER	2020	224.68	0.714407	86.8333	0.479408	0.907156	1.01965	-0.0201817	0.026792	-0.527414
Niger	NER	2021	229.29	0.760345	89.6	0.414335	0.582955	0.627417	0.0135952	0.0239655	-0.549217
Nigeria	NGA	2010	192.1	0.258562	57.76	0.674569	-1.09138	-0.218002	-0.780094	0.0400611	-0.339263
Nigeria	NGA	2011	192.129	0.290027	58.34	0.655028	-0.820617	-0.156813	-0.734915	0.0393659	-0.309284
Nigeria	NGA	2012	192.578	0.360761	58.92	0.635486	-0.330716	-0.101528	-0.681462	0.0380993	-0.287559
Nigeria	NGA	2013	227.271	0.428395	59.5	0.615945	0.0843824	-0.0521468	0.0093828	0.0336139	-0.300529
Nigeria	NGA	2014	243.537	0.473297	60.44	0.596403	0.321977	0.0160858	0.291159	0.0282027	-0.319897
Nigeria	NGA	2015	300.165	0.512282	61.38	0.576862	0.493834	0.0747502	1.18001	0.025048	-0.339885
Nigeria	NGA	2016	362.644	0.566996	62.32	0.55732	0.707056	0.123846	2.00987	0.0242067	-0.348846
Nigeria	NGA	2017	358.125	0.593412	63.26	0.537779	0.757037	0.163373	1.77424	0.0241359	-0.374041
Nigeria	NGA	2018	334.905	0.612664	64.2	0.518238	0.758478	0.193333	1.32164	0.0240592	-0.393642
Nigeria	NGA	2019	326.63	0.691922	65.14	0.498696	0.949379	0.213723	1.09218	0.0244725	-0.39833
Nigeria	NGA	2020	324.838	0.893	66.08	0.479155	1.44379	0.224546	0.946562	0.0227522	-0.454097
Nigeria	NGA	2021	347.304	0.783134	67.02	0.459613	0.96456	0.2258	1.0085	0.0190405	-0.569833
Nicaragua	NIC	2010	192.54	0.177159		0.255085	0.37571		0.173972	0.0358176	-0.29234
Nicaragua	NIC	2011	186.37	0.221434		0.24521	0.344469		0.231566	0.0357237	-0.210096
Nicaragua	NIC	2012	185	0.261011		0.235335	0.304636		0.266541	0.0319069	-0.177367
Nicaragua	NIC	2013	227.79	0.279685		0.22546	0.29464		-0.00719009	0.0293276	-0.157382
Nicaragua	NIC	2014	231.27	0.321038		0.215585	0.222688		-0.0345818	0.0295993	-0.125896
Nicaragua	NIC	2015	227.94	0.351328		0.20571	0.16274		-0.00976777	0.0277536	0.0183395
Nicaragua	NIC	2016	274.65	0.387164		0.195835	0.0749598		-0.429941	0.0262555	-0.0395171
Nicaragua	NIC	2017	276.92	0.419078		0.18596	-0.0155611		-0.482892	0.0250449	-0.0119053
Nicaragua	NIC	2018	273.57	0.477516		0.176085	-0.20414		-0.481029	0.0236318	-0.0401023
Nicaragua	NIC	2019	274.27	0.51047		0.16621	-0.329469		-0.51907	0.0203894	-0.103799
Nicaragua	NIC	2020	276.76	0.499073		0.156335	-0.307853		-0.578743	0.0193377	-0.11472
Nicaragua	NIC	2021	290.18	0.566996		0.14646	-0.584403		-0.775278	0.0227583	-0.106521
Nepal	NPL	2010	177.14	0.153823	71.62	0.265263	0.358397	-0.199522	0.219033	0.0427305	-0.63793
Nepal	NPL	2011	177.65	0.208123	71.4	0.256582	0.320249	-0.220986	0.244822	0.0408542	-0.652471
Nepal	NPL	2012	174.31	0.252581	70.34	0.2479	0.279813	-0.222973	0.291416	0.0371754	-0.679404
Nepal	NPL	2013	170.45	0.296729	69.28	0.239219	0.224123	-0.220167	0.34501	0.0350175	-0.711452
Nepal	NPL	2014	213.59	0.352244	68.22	0.230538	0.128927	-0.212567	0.0882494	0.0335993	-0.707941
Nepal	NPL	2015	231.73	0.405269	67.16	0.221857	0.0195891	-0.200174	-0.036068	0.0313442	-0.715269
Nepal	NPL	2016	226.36	0.442197	66.1	0.213175	-0.069251	-0.182988	0.00319319	0.0298529	-0.708524
Nepal	NPL	2017	234.09	0.506582	65.04	0.204494	-0.243353	-0.161008	-0.061581	0.0298821	-0.697227
Nepal	NPL	2018	227.48	0.559455	63.98	0.195813	-0.408127	-0.134234	-0.00639987	0.0267582	-0.702904
Nepal	NPL	2019	218.24	0.608922	62.92	0.187131	-0.581592	-0.102668	0.0814483	0.0241853	-0.704481
Nepal	NPL	2020	213.23	0.641078	61.86	0.17845	-0.717981	-0.0663076	0.137029	0.0211901	-0.69706
Nepal	NPL	2021	220.54	0.737494	60.8	0.169769	-1.08038	-0.0251539	0.0665902	0.0125482	-0.689336
Pakistan	PAK	2015	281.54	0.0500707		0.587175	-1.90335		0.917724	0.0355605	0.670126
Pakistan	PAK	2016	275.36	0.0615436		0.587288	-1.84415		0.814536	0.0374772	0.540088
Pakistan	PAK	2017	271.18	0.076174		0.5874	-1.76836		0.744797	0.0383135	0.410644
Pakistan	PAK	2018	296.07	0.0917267		0.587513	-1.68767		1.16271	0.03861	0.252569
Pakistan	PAK	2019	294.07	0.117111		0.587625	-1.55538		1.12966	0.0384921	0.216261
Pakistan	PAK	2020	294	0.113947		0.587738	-1.57265		1.12898	0.0374378	0.37535
Pakistan	PAK	2021	293.38	0.187204		0.58785	-1.18909		1.11906	0.0415856	0.474689
Panama	PAN	2010	105.07	0.276565		0.166027	0.469079		1.33128	0.0241914	0.144995
Panama	PAN	2011	105.64	0.29954		0.159849	0.405113		1.37425	0.0245234	0.162313
Panama	PAN	2012	105.98	0.306204		0.153671	0.395166		1.41946	0.0240245	0.170587
Panama	PAN	2013	109.76	0.351189		0.147493	0.238061		1.42258	0.0215714	0.166949
Panama	PAN	2014	104.56	0.365514		0.141315	0.189822		1.53544	0.0213776	0.151652
Panama	PAN	2015	115.98	0.384		0.135137	0.121095		1.43697	0.0209543	0.124617
Panama	PAN	2016	126.19	0.438667		0.128959	-0.103434		1.3454	0.0203734	0.0888153
Panama	PAN	2017	139.25	0.476343		0.122782	-0.268711		1.20625	0.0169242	0.0432526
Panama	PAN	2018	144.86	0.489538		0.116604	-0.335088		1.16221	0.0147208	-0.000425825
Panama	PAN	2019	155.47	0.524946		0.110426	-0.506041		1.04062	0.0135519	-0.0420165
Panama	PAN	2020	162.08	0.50839		0.104248	-0.442579		0.970425	0.0145016	-0.0810259
Panama	PAN	2021	175.1	0.60893		0.09807	-0.938244		0.796092	0.0179898	-0.117967
Peru	PER	2010	144.4	0.340044		0.22822	0.157952		0.564173	0.0288232	-0.253665
Peru	PER	2011	152.42	0.356623		0.223853	0.127633		0.530592	0.0192109	-0.34076
Peru	PER	2012	205.73	0.444618		0.219486	-0.0711985		0.156178	0.0180271	-0.351843
Peru	PER	2013	209.99	0.439957		0.215118	-0.0627312		0.12937	0.0164938	-0.376489
Peru	PER	2014	203.16	0.49335		0.210751	-0.198402		0.188816	0.0180341	-0.38295
Peru	PER	2015	287.09	0.527667		0.206384	-0.294302		-0.499796	0.0186143	-0.362563
Peru	PER	2016	254.47	0.590307		0.202017	-0.472164		-0.237483	0.0219284	-0.314087
Peru	PER	2017	230.65	0.626567		0.19765	-0.588286		-0.0343991	0.0180281	-0.279635
Peru	PER	2018	237.73	0.698749		0.193283	-0.813501		-0.100274	0.0148026	-0.186746
Peru	PER	2019	308.59	0.776279		0.188916	-1.06741		-0.771923	0.0118941	-0.139403
Peru	PER	2020	324.45	0.791247		0.184548	-1.14534		-0.9496	0.0101852	-0.188281
Peru	PER	2021	318.81	0.870003		0.180181	-1.42528		-0.921205	0.0089837	-0.149711
Philippines	PHL	2018	386.93	0.392834	24.8	0.119616	0.0920352	1.96201	-2.24087	0.00657585	3.95069
Philippines	PHL	2019	387.49	0.43288	24.8	0.117491	-0.0837342	1.9816	-2.27116	0.00653892	2.38208
Philippines	PHL	2020	381.74	0.418019	24.8	0.115366	-0.0183457	2.00119	-2.21156	0.00658642	1.72
Philippines	PHL	2021	392.39	0.462516	24.8	0.113242	-0.21873	2.02079	-2.38668	0.00679685	2.24414
Palau	PLW	2010				0.191572
Palau	PLW	2011				0.188165
Palau	PLW	2012				0.184758
Palau	PLW	2013				0.181351
Palau	PLW	2014				0.177944
Palau	PLW	2015				0.174538
Palau	PLW	2016				0.171131
Palau	PLW	2017				0.167724
Palau	PLW	2018				0.164317
Palau	PLW	2019				0.16091
PapuaNewGuinea	PNG	2010	125.1	0.236296	33.2	0.650432	-1.1598	-2.23709	-2.12636	0.0142886	-0.46204
PapuaNewGuinea	PNG	2011	121.42	0.280902	33.2	0.657109	-0.886751	-2.28406	-2.24958	0.0152837	-0.518739
PapuaNewGuinea	PNG	2012	123.19	0.334506	33.2	0.663787	-0.54024	-2.33103	-2.25727	0.0143763	-0.521374
PapuaNewGuinea	PNG	2013	129.46	0.399937	33.2	0.670464	-0.0969388	-2.378	-2.16336	0.0115928	-0.4768
PapuaNewGuinea	PNG	2014	142.46	0.470291	33.2	0.677142	0.399156	-2.42497	-1.91136	0.00823593	-0.398021
PapuaNewGuinea	PNG	2015	175.43	0.513328	33.2	0.68382	0.71743	-2.47194	-1.18643	0.00576686	-0.282462
PapuaNewGuinea	PNG	2016	184.09	0.5461	33.2	0.690497	0.97203	-2.5189	-1.00503	0.00487934	-0.129954
PapuaNewGuinea	PNG	2017	186.76	0.570661	33.2	0.697175	1.17411	-2.56587	-0.959722	0.00448676	0.0289838
PapuaNewGuinea	PNG	2018	188.48	0.601716	33.2	0.703852	1.43247	-2.61284	-0.935274	0.00430182	0.140987
PapuaNewGuinea	PNG	2019	192.23	0.621094	33.2	0.71053	1.60867	-2.65981	-0.858836	0.00411699	0.156407
PapuaNewGuinea	PNG	2020	193.83	0.660873	33.2	0.717208	1.95138	-2.70678	-0.833512	0.00385174	0.143393
PapuaNewGuinea	PNG	2021	234.68	0.711725	33.2	0.723885	2.39401	-2.75375	0.203712	0.00349929	0.020479
KoreaDemocraticPeople’sRepublicof	PRK	2010		0		0.312987	0.164806			0.0704168	0.322738
KoreaDemocraticPeople’sRepublicof	PRK	2011		0		0.306453	0.220334			0.0711473	0.305529
KoreaDemocraticPeople’sRepublicof	PRK	2012		0		0.299918	0.275862			0.0718176	0.288235
KoreaDemocraticPeople’sRepublicof	PRK	2013		0		0.293384	0.33139			0.0725737	0.271359
KoreaDemocraticPeople’sRepublicof	PRK	2014		0		0.28685	0.386918			0.0731621	0.253836
KoreaDemocraticPeople’sRepublicof	PRK	2015	123.31	0.000343761		0.280316	0.442078		0.354203	0.0735648	0.242681
KoreaDemocraticPeople’sRepublicof	PRK	2016	163.86	0.328623		0.273782	0.102601		0.242404	0.0598094	0.232798
KoreaDemocraticPeople’sRepublicof	PRK	2017	225.07	0.304198		0.267248	0.146705		0.00726979	0.0238288	0.216966
KoreaDemocraticPeople’sRepublicof	PRK	2018	224.91	0.2835		0.260714	0.191877		0.00875315	0.024948	0.204069
KoreaDemocraticPeople’sRepublicof	PRK	2019	207.44	0.266264		0.25418	0.237046		0.0993886	0.0279578	0.193328
KoreaDemocraticPeople’sRepublicof	PRK	2020	211.35	0.00159691		0.247646	0.717308		0.0859063	0.0321903	0.182156
KoreaDemocraticPeople’sRepublicof	PRK	2021	215.11	0.00208668		0.241111	0.771703		0.0699644	0.0372392	0.175033
Paraguay	PRY	2010	106.21	0.190225		0.194518	0.633128		1.09293	0.0381251	-0.555115
Paraguay	PRY	2011	121.94	0.193257		0.191674	0.637434		0.969939	0.035221	-0.535966
Paraguay	PRY	2012	106.32	0.219246		0.188829	0.573722		1.137	0.0410481	-0.503195
Paraguay	PRY	2013	101.92	0.256492		0.185984	0.473139		1.20189	0.0411787	-0.46865
Paraguay	PRY	2014	104.68	0.294353		0.183139	0.36632		1.19816	0.0365831	-0.438159
Paraguay	PRY	2015	110.99	0.326225		0.180294	0.273778		1.15789	0.0322304	-0.392268
Paraguay	PRY	2016	119.15	0.378601		0.177449	0.112294		1.09642	0.0296447	-0.271454
Paraguay	PRY	2017	127.31	0.449427		0.174605	-0.115081		1.03189	0.0252718	-0.313192
Paraguay	PRY	2018	139.27	0.48152		0.17176	-0.222992		0.924169	0.0209231	-0.325479
Paraguay	PRY	2019	139.3	0.523029		0.168915	-0.366255		0.940215	0.0192092	-0.300915
Paraguay	PRY	2020	148.97	0.529221		0.16607	-0.393775		0.850823	0.0178346	-0.268324
Paraguay	PRY	2021	160.85	0.616263		0.163225	-0.702811		0.73323	0.0208939	-0.254079
PalestineStateof	PSE	2010				0.229348
PalestineStateof	PSE	2011				0.226498
PalestineStateof	PSE	2012				0.223648
PalestineStateof	PSE	2013				0.220798
PalestineStateof	PSE	2014				0.217948
PalestineStateof	PSE	2015				0.215098
PalestineStateof	PSE	2016				0.212247
PalestineStateof	PSE	2017				0.209397
PalestineStateof	PSE	2018				0.206547
PalestineStateof	PSE	2019				0.203697
Romania	ROU	2010	184.64	0.506753		0.0636094	-0.512388		0.744564	0.00478811	0.130093
Romania	ROU	2011	163.5	0.498406		0.0600563	-0.472488		1.13298	0.0067838	0.0765869
Romania	ROU	2012	144.55	0.496855		0.0565032	-0.469868		1.49154	0.0108942	0.0303208
Romania	ROU	2013	174.33	0.537024		0.0529501	-0.70638		0.963541	0.0143723	0.00451973
Romania	ROU	2014	184.8	0.565749		0.0493969	-0.882256		0.780959	0.0160968	-0.0141916
Romania	ROU	2015	170.29	0.604894		0.0458438	-1.12363		1.06417	0.0141424	-0.0271107
Romania	ROU	2016	155.83	0.611298		0.0422907	-1.1757		1.3532	0.0110359	-0.0320003
Romania	ROU	2017	149.95	0.628849		0.0387376	-1.29592		1.48332	0.0102836	-0.047707
Romania	ROU	2018	154.58	0.642614		0.0351844	-1.3956		1.41078	0.0109475	-0.0587006
Romania	ROU	2019	153.05	0.666913		0.0316313	-1.56232		1.45791	0.0114458	-0.0609223
Romania	ROU	2020	146.51	0.657352		0.0280782	-1.52105		1.606	0.0108465	-0.056865
Romania	ROU	2021	148.73	0.68241		0.0245251	-1.6972		1.57981	0.0113009	-0.056186
RussianFederation	RUS	2010	242.13	0.166795		0.18332	0.756264		-0.150585	0.0199728	1.77408
RussianFederation	RUS	2011	238.32	0.191655		0.181448	0.688724		-0.114662	0.0228361	1.44054
RussianFederation	RUS	2012	236.02	0.208913		0.179575	0.643124		-0.0929734	0.0236089	1.28752
RussianFederation	RUS	2013	234.49	0.229654		0.177703	0.585134		-0.0785503	0.0238995	1.24105
RussianFederation	RUS	2014	233.92	0.260601		0.175831	0.492747		-0.0736332	0.023332	1.24442
RussianFederation	RUS	2015	238.31	0.28675		0.173958	0.413585		-0.120247	0.0217851	1.24377
RussianFederation	RUS	2016	252.67	0.355894		0.172086	0.190912		-0.273034	0.0203053	1.19923
RussianFederation	RUS	2017	378.4	0.394279		0.170214	0.0653371		-1.617	0.0186619	1.10885
RussianFederation	RUS	2018	382.63	0.450692		0.168341	-0.12391		-1.6813	0.0196729	0.977069
RussianFederation	RUS	2019	375.6	0.477349		0.166469	-0.21613		-1.62379	0.0196833	0.823605
RussianFederation	RUS	2020	365.57	0.549776		0.164597	-0.468072		-1.53145	0.0198924	0.678848
RussianFederation	RUS	2021	370.52	0.766667		0.162724	-1.2288		-1.60376	0.0121133	0.550729
Rwanda	RWA	2010	185.66	0.442938	64.6	0.334408	0.00120911	0.00232099	-0.00548243	0.0220813	-0.669181
Rwanda	RWA	2011	185.41	0.491008	64.925	0.338877	0.0102861	0.0079855	-0.0176703	0.0193798	-0.665569
Rwanda	RWA	2012	228.48	0.565566	65.25	0.343346	0.0341492	0.0144066	0.00123507	0.0173246	-0.671906
Rwanda	RWA	2013	237.58	0.627594	65.575	0.347815	0.0677242	0.0215843	0.0109753	0.0161611	-0.624157
Rwanda	RWA	2014	274.74	0.692348	65.9	0.352285	0.113797	0.0295186	0.0627928	0.0148455	-0.615871
Rwanda	RWA	2015	273.85	0.757689	66.52	0.356754	0.172046	0.0400822	0.0754649	0.0141306	-0.604744
Rwanda	RWA	2016	310.92	0.840298	67.14	0.361223	0.252514	0.0520892	0.159613	0.0135509	-0.610939
Rwanda	RWA	2017	319.37	0.869365	67.76	0.365692	0.311521	0.0655395	0.202855	0.0130439	-0.622066
Rwanda	RWA	2018	318	0.896068	68.38	0.370161	0.374029	0.0804332	0.226666	0.0113095	-0.639114
Rwanda	RWA	2019	317.35	0.918758	69	0.374631	0.437956	0.0967703	0.251673	0.0105703	-0.62348
Rwanda	RWA	2020	333.56	0.942149	69.62	0.3791	0.506719	0.114551	0.328095	0.00987297	-0.617793
Rwanda	RWA	2021	347.87	0.946176	70.24	0.383569	0.559424	0.133774	0.40765	0.00920911	-0.608286
Sudan	SDN	2010	172.59	0.0500437		0.623747	-2.17671		-1.03804	0.0510234	-0.438375
Sudan	SDN	2011	200.83	0.0584348		0.62425	-2.13019		-0.49782	0.0551173	-0.445097
Sudan	SDN	2012	203.84	0.062172		0.624754	-2.11143		-0.440808	0.0597937	-0.433132
Sudan	SDN	2013	199.05	0.0782718		0.625257	-2.01825		-0.53382	0.0617369	-0.383301
Sudan	SDN	2014	213.81	0.0897676		0.625761	-1.95247		-0.24998	0.0598451	-0.183255
Sudan	SDN	2015	212.37	0.0999324		0.626265	-1.89449		-0.278238	0.059374	-0.150203
Sudan	SDN	2016	207.61	0.130788		0.626768	-1.71123		-0.370863	0.0583889	-0.242297
Sudan	SDN	2017	220.03	0.171372		0.627272	-1.46844		-0.13065	0.0517877	-0.290279
Sudan	SDN	2018	224.05	0.193703		0.627775	-1.33551		-0.0527846	0.0453782	-0.318759
Sudan	SDN	2019	222.83	0.225472		0.628279	-1.14478		-0.0766134	0.0434522	-0.233659
Sudan	SDN	2020	224.71	0.244192		0.628782	-1.0328		-0.0401003	0.0409902	-0.178727
Sudan	SDN	2021	255.28	0.399991		0.629286	-0.0847985		0.55669	0.0273143	-0.19288
Senegal	SEN	2010	208.52	0.288767	65.2	0.297979	0.0883839	-0.0447439	0.0412785	0.0302059	-0.811375
Senegal	SEN	2011	202.67	0.317544	66.6	0.299627	0.0647989	-0.0545439	0.0519016	0.0329952	-0.85044
Senegal	SEN	2012	190.31	0.301818	68	0.301274	0.0715835	-0.0631426	0.0745733	0.036534	-0.869911
Senegal	SEN	2013	170.61	0.35269	69.4	0.302921	0.0370231	-0.0705398	0.108786	0.042204	-0.870828
Senegal	SEN	2014	217.43	0.420147	70.8	0.304569	-0.00356615	-0.0767356	0.0170764	0.0452977	-0.858282
Senegal	SEN	2015	212.05	0.469778	74.8	0.306216	-0.0300159	-0.0994471	0.025321	0.0423817	-0.841556
Senegal	SEN	2016	221.5	0.553496	72.1	0.307864	-0.0702658	-0.0759451	0.0084918	0.0397436	-0.802142
Senegal	SEN	2017	219.95	0.616622	69.2	0.309511	-0.095184	-0.0535689	0.0102521	0.0376109	-0.753325
Senegal	SEN	2018	220.57	0.711763	68.7	0.311159	-0.129781	-0.0469463	0.00864831	0.0331171	-0.63505
Senegal	SEN	2019	235.23	0.776347	70.8	0.312806	-0.145661	-0.0540075	-0.0108927	0.0285989	-0.574636
Senegal	SEN	2020	252.61	0.814612	72.9	0.314454	-0.147485	-0.0592666	-0.0304637	0.0240344	-0.425943
Senegal	SEN	2021	267.54	0.811778	75	0.316101	-0.132984	-0.0627235	-0.0436464	0.020374	-0.289014
SolomonIslands	SLB	2010				0.37966
SolomonIslands	SLB	2011				0.383598
SolomonIslands	SLB	2012				0.387537
SolomonIslands	SLB	2013				0.391476
SolomonIslands	SLB	2014				0.395414
SolomonIslands	SLB	2015				0.399353
SolomonIslands	SLB	2016				0.403292
SolomonIslands	SLB	2017				0.40723
SolomonIslands	SLB	2018				0.411169
SolomonIslands	SLB	2019				0.415108
SierraLeone	SLE	2010	171.56	0.104062	22.36	0.634281	-1.92057	-2.97585	-1.09602	0.0500815	-0.281185
SierraLeone	SLE	2011	174.31	0.138315	22.04	0.616401	-1.60708	-2.82328	-0.979748	0.0462813	-0.284857
SierraLeone	SLE	2012	173.9	0.138333	21.72	0.598522	-1.50581	-2.66773	-0.925246	0.042961	-0.288406
SierraLeone	SLE	2013	173.77	0.149642	21.4	0.580642	-1.347	-2.5092	-0.865209	0.042186	-0.27452
SierraLeone	SLE	2014	181.47	0.172779	21.5833	0.562762	-1.14055	-2.31748	-0.686244	0.0435432	-0.254411
SierraLeone	SLE	2015	199.64	0.220516	21.7667	0.544882	-0.843757	-2.12748	-0.379077	0.043412	-0.248978
SierraLeone	SLE	2016	258.75	0.272518	21.95	0.527002	-0.564963	-1.93918	0.409321	0.0411541	-0.245917
SierraLeone	SLE	2017	276.6	0.35392	22.1333	0.509122	-0.217664	-1.75259	0.579178	0.0375427	-0.269424
SierraLeone	SLE	2018	278.26	0.41518	22.3167	0.491243	0.00416867	-1.56771	0.537928	0.0328542	-0.340183
SierraLeone	SLE	2019	275.72	0.477202	22.5	0.473363	0.183231	-1.38453	0.453836	0.0295158	-0.368245
SierraLeone	SLE	2020	277.87	0.535907	22.6833	0.455483	0.308371	-1.20306	0.413684	0.0270538	-0.381601
SierraLeone	SLE	2021	287.6	0.62815	22.8667	0.437603	0.462867	-1.0233	0.420925	0.022919	-0.412239
ElSalvador	SLV	2010	172.58	0.405578		0.164741	0.028651		0.597349	0.0134462	-0.228801
ElSalvador	SLV	2011	175.18	0.405805		0.168152	0.0273002		0.557116	0.0118877	-0.275465
ElSalvador	SLV	2012	139.16	0.410983		0.171563	0.00963798		0.926463	0.0118199	-0.316871
ElSalvador	SLV	2013	121.53	0.43723		0.174974	-0.0753941		1.0893	0.0110286	-0.353909
ElSalvador	SLV	2014	152.7	0.441068		0.178385	-0.0858953		0.750048	0.0119722	-0.386147
ElSalvador	SLV	2015	146.82	0.44513		0.181796	-0.0965508		0.79166	0.0144572	-0.415223
ElSalvador	SLV	2016	140.17	0.471161		0.185207	-0.173023		0.838087	0.0181152	-0.43905
ElSalvador	SLV	2017	123.35	0.478313		0.188618	-0.190122		0.977674	0.0196256	-0.461383
ElSalvador	SLV	2018	117.24	0.480832		0.192029	-0.192871		1.01087	0.0219176	-0.481491
ElSalvador	SLV	2019	121.64	0.542674		0.19544	-0.36206		0.946679	0.0252426	-0.502836
ElSalvador	SLV	2020	153.22	0.566085		0.198851	-0.417226		0.645802	0.0241247	-0.524974
ElSalvador	SLV	2021	278.34	0.897375		0.202262	-1.29163		-0.44128	0.0146666	-0.547099
Somalia	SOM	2010	166.74	0.0691284		0.732008	-2.8289		-1.57747	0.0667664	-0.786348
Somalia	SOM	2011	174.06	0.0897647		0.745766	-2.75114		-1.43279	0.0654106	-0.825291
Somalia	SOM	2012	167.21	0.12165		0.759524	-2.56307		-1.67289	0.0665744	-0.859317
Somalia	SOM	2013	195.12	0.153356		0.773283	-2.35861		-0.917565	0.0653857	-0.885327
Somalia	SOM	2014	193.1	0.175238		0.787041	-2.22794		-1.00659	0.066327	-0.884511
Somalia	SOM	2015	177.33	0.223329		0.800799	-1.83284		-1.52281	0.0673644	-0.891714
Somalia	SOM	2016	190.53	0.270669		0.814557	-1.41801		-1.149	0.0625935	-0.87251
Somalia	SOM	2017	186.95	0.31804		0.828315	-0.976113		-1.29854	0.0581603	-0.85497
Somalia	SOM	2018	182.75	0.356091		0.842074	-0.604984		-1.47533	0.0541324	-0.817301
Somalia	SOM	2019	173.72	0.396622		0.855832	-0.185714		-1.82599	0.0512698	-0.750876
Somalia	SOM	2020	171.08	0		0.86959	-4.5653		-1.96724	0.0478534	-0.680538
Somalia	SOM	2021	206.03	0		0.883348	-4.68222		-0.751341	0.0482384	-0.594447
Serbia	SRB	2010	245.41	0.513345		0.135329	-0.402329		-0.24157	0.00511073	2.38244
Serbia	SRB	2011	236.33	0.512233		0.133716	-0.401087		-0.124926	0.00520562	1.93026
Serbia	SRB	2012	226.59	0.511527		0.132104	-0.40144		0.00233585	0.00576369	1.48221
Serbia	SRB	2013	275.51	0.514719		0.130491	-0.417902		-0.647109	0.00624442	1.16175
Serbia	SRB	2014	270.25	0.524563		0.128879	-0.46237		-0.581887	0.00749376	0.926942
Serbia	SRB	2015	267.14	0.54279		0.127266	-0.542795		-0.54455	0.00820633	0.729394
Serbia	SRB	2016	320.3	0.57327		0.125654	-0.67643		-1.27149	0.00883652	0.576704
Serbia	SRB	2017	316.68	0.60585		0.124042	-0.82107		-1.23182	0.00870473	0.452244
Serbia	SRB	2018	311.39	0.649934		0.122429	-1.01746		-1.16832	0.00825628	0.343849
Serbia	SRB	2019	316.67	0.654945		0.120817	-1.04704		-1.25075	0.00690738	0.272005
Serbia	SRB	2020	309.87	0.647676		0.119204	-1.0232		-1.16495	0.0083958	0.210269
Serbia	SRB	2021	311.29	0.700086		0.117592	-1.26207		-1.19382	0.00861821	0.1514
SouthSudan	SSD	2010	170.19	0.0174351		0.905541	-4.66564		-2.13244	0.065092	-0.20399
SouthSudan	SSD	2011	187.76	0.0275348		0.897959	-4.48665		-1.45077	0.0654001	-0.169372
SouthSudan	SSD	2012	189.77	0.033349		0.890378	-4.35989		-1.35756	0.0640802	-0.158953
SouthSudan	SSD	2013	188.48	0.0514055		0.882797	-4.0966		-1.38581	0.0629679	-0.120148
SouthSudan	SSD	2014	225.32	0.0778735		0.875215	-3.74518		-0.0516653	0.0596212	-0.0840178
SouthSudan	SSD	2015	257.59	0.125607		0.867634	-3.16829		1.08489	0.0553108	-0.0550831
SouthSudan	SSD	2016	262.9	0.126532		0.860053	-3.11339		1.25378	0.0499959	-0.0335293
SouthSudan	SSD	2017	270.83	0.152269		0.852471	-2.79383		1.50698	0.0503711	-0.0090056
SouthSudan	SSD	2018	273.32	0.189955		0.84489	-2.35654		1.56893	0.0477127	0.00189355
SouthSudan	SSD	2019	276.14	0.208832		0.837309	-2.12598		1.63936	0.0437661	-0.0225237
SouthSudan	SSD	2020	275.47	0.243693		0.829727	-1.73808		1.59283	0.0417739	-0.00797918
SouthSudan	SSD	2021	300.87	0.279855		0.822146	-1.34795		2.3866	0.0451027	-0.0231545
SaoTomeandPrincipe	STP	2010	164.51	0.316038	62.6	0.380968	-0.0976288	0.0302944	-0.198918	0.0518868	-0.78742
SaoTomeandPrincipe	STP	2011	202.57	0.407767	62.6	0.36452	-0.0040484	0.0200396	-0.0511422	0.0469256	-0.788771
SaoTomeandPrincipe	STP	2012	203.39	0.493333	62.6	0.348073	0.0255942	0.00978489	-0.0241253	0.04	-0.782799
SaoTomeandPrincipe	STP	2013	211.7	0.568493	62.6	0.331626	-0.00239182	-0.000469841	0.000746637	0.0342466	-0.792616
SaoTomeandPrincipe	STP	2014	257.09	0.700704	62.6	0.315179	-0.101287	-0.0107246	-0.034298	0.0316901	-0.768307
SaoTomeandPrincipe	STP	2015	287	0.916968	62.6	0.298732	-0.347543	-0.0209793	-0.133274	0.0288809	-0.739861
SaoTomeandPrincipe	STP	2016	256.13	1.08471	62.6	0.282285	-0.689958	-0.031234	-0.0967264	0.0220994	-0.779939
SaoTomeandPrincipe	STP	2017	370.7	1.3215	62.6	0.265838	-1.23998	-0.0414888	-0.629813	0.0186916	-0.793505
SaoTomeandPrincipe	STP	2018	424.38	1.5	62.6	0.249391	-1.85062	-0.0517435	-1.07843	0.0151515	-0.810403
SaoTomeandPrincipe	STP	2019	500.87	1.56238	62.6	0.232944	-2.34474	-0.0619982	-1.79231	0.0134357	-0.831757
SaoTomeandPrincipe	STP	2020	536.57	1.63158	62.6	0.216497	-2.89722	-0.072253	-2.36082	0.0116959	-0.811831
SaoTomeandPrincipe	STP	2021	541.78	1.72277	62.6	0.200049	-3.55618	-0.0825077	-2.74122	0.0118812	-0.787221
Suriname	SUR	2010	160.05	0.230582		0.135366	0.74154		0.864356	0.0312016	-0.453652
Suriname	SUR	2011	158.7	0.262338		0.132554	0.621838		0.894433	0.0311688	-0.477053
Suriname	SUR	2012	169.62	0.339779		0.129741	0.308391		0.761508	0.0295368	-0.512176
Suriname	SUR	2013	205.92	0.388564		0.126929	0.106881		0.281654	0.024207	-0.527207
Suriname	SUR	2014	214.99	0.431123		0.124117	-0.0736381		0.161293	0.0223773	-0.516698
Suriname	SUR	2015	227.84	0.447278		0.121305	-0.144644		-0.0148884	0.0214531	-0.51372
Suriname	SUR	2016	212.44	0.495596		0.118492	-0.358763		0.201515	0.0218175	-0.51282
Suriname	SUR	2017	209.79	0.519025		0.11568	-0.467719		0.241928	0.0198177	-0.510594
Suriname	SUR	2018	253.68	0.553438		0.112868	-0.628888		-0.388482	0.0192534	-0.495411
Suriname	SUR	2019	259.19	0.551502		0.110056	-0.628108		-0.474015	0.0191182	-0.507683
Suriname	SUR	2020	234.05	0.351866		0.107243	0.286757		-0.107818	0.0219673	-0.498587
Suriname	SUR	2021	218.28	0.596474		0.104431	-0.854477		0.127223	0.0215033	-0.461234
Swaziland	SWZ	2010	196.25	0.346655	71.3	0.364745	-0.0446865	0.0935167	-0.0649505	0.0226599	-0.207196
Swaziland	SWZ	2011	202.73	0.381267	71.3	0.375581	-0.0289473	0.124826	-0.0682873	0.0191782	-0.189462
Swaziland	SWZ	2012	201.56	0.426288	71.3	0.386417	0.0137425	0.156136	-0.089573	0.0164087	-0.170697
Swaziland	SWZ	2013	215.68	0.484861	71.3	0.397253	0.0945156	0.187446	-0.0472988	0.0153944	-0.160002
Swaziland	SWZ	2014	241.65	0.59183	71.3	0.408089	0.276581	0.218755	0.0740944	0.0152654	-0.192397
Swaziland	SWZ	2015	311.32	0.686306	71.3	0.418925	0.484044	0.250065	0.481201	0.0150583	-0.274677
Swaziland	SWZ	2016	330.72	0.784419	71.3	0.429761	0.740818	0.281375	0.665683	0.0141402	-0.367056
Swaziland	SWZ	2017	427.3	0.87393	71.3	0.440597	1.02214	0.312684	1.42705	0.013611	-0.465893
Swaziland	SWZ	2018	430.62	0.891117	71.3	0.451433	1.1665	0.343994	1.59593	0.0131605	-0.571276
Swaziland	SWZ	2019	425.96	0.962654	71.3	0.462269	1.46345	0.375304	1.70139	0.0120266	-0.619286
Swaziland	SWZ	2020	392.35	1.02253	71.3	0.473105	1.75853	0.406613	1.5323	0.0116083	-0.672683
Swaziland	SWZ	2021	402.51	0.98662	71.3	0.483941	1.7822	0.437923	1.75155	0.00944994	-0.693434
SyrianArabRepublic	SYR	2010	197.29	0.1		0.317733	0.0944005		0.0283921	0.03125	1.02648
SyrianArabRepublic	SYR	2011	230.79	0.133462		0.323415	0.0516177		-0.00237136	0.0290135	1.04454
SyrianArabRepublic	SYR	2012	240.21	0.15245		0.329098	0.0176186		-0.00290131	0.0254083	1.0009
SyrianArabRepublic	SYR	2013	263.54	0.151203		0.33478	-0.012947		0.00580449	0.024055	0.994667
SyrianArabRepublic	SYR	2014	251.41	0.157377		0.340463	-0.0425722		0.0130982	0.0262295	0.938795
SyrianArabRepublic	SYR	2015	257.91	0.15674		0.346145	-0.0726816		0.0281904	0.0282132	0.849203
SyrianArabRepublic	SYR	2016	244.67	0.166917		0.351828	-0.0986215		0.0228954	0.0315789	0.631682
SyrianArabRepublic	SYR	2017	249.9	0.208151		0.35751	-0.106162		0.038228	0.0320233	0.296374
SyrianArabRepublic	SYR	2018	256.89	0.269014		0.363193	-0.0916627		0.0610356	0.0295775	-0.0348791
SyrianArabRepublic	SYR	2019	260.97	0.329773		0.368875	-0.0630393		0.0820834	0.0267023	-0.144301
SyrianArabRepublic	SYR	2020	261.34	0.339529		0.374558	-0.0644061		0.0958904	0.0247831	-0.211418
SyrianArabRepublic	SYR	2021	293.76	0		0.38024	-0.406727		0.210844	0.0285388	-0.234474
Chad	TCD	2010	190.84	0.343303	37.72	0.816156	-0.701251	-2.83324	-1.14295	0.0237167	-0.545054
Chad	TCD	2011	197.96	0.339918	38.54	0.818287	-0.738106	-2.74194	-0.920478	0.0213935	-0.561047
Chad	TCD	2012	180.88	0.372086	39.36	0.820418	-0.419012	-2.64974	-1.47266	0.0233789	-0.544688
Chad	TCD	2013	234.92	0.390284	40.18	0.822549	-0.237695	-2.55662	0.262785	0.0256177	-0.541917
Chad	TCD	2014	228.34	0.470531	41	0.82468	0.572401	-2.46259	0.0509114	0.0274011	-0.550863
Chad	TCD	2015	228.08	0.569341	41.82	0.826811	1.57795	-2.36766	0.0426785	0.0251072	-0.582802
Chad	TCD	2016	231.85	0.431592	42.64	0.828941	0.180355	-2.27181	0.165966	0.0215568	-0.61182
Chad	TCD	2017	248.47	0.497955	43.46	0.831072	0.860623	-2.17506	0.711708	0.0185435	-0.59018
Chad	TCD	2018	262.21	0.583223	44.28	0.833203	1.7411	-2.07739	1.16726	0.0212983	-0.593896
Chad	TCD	2019	265.5	0.656313	45.1	0.835334	2.50327	-1.97881	1.28104	0.0237449	-0.582734
Chad	TCD	2020	268.05	0.730112	45.92	0.837465	3.2792	-1.87933	1.37116	0.0212463	-0.61232
Chad	TCD	2021	280.07	0.743447	46.74	0.839596	3.43191	-1.77893	1.77786	0.018345	-0.635918
Togo	TGO	2010	168.15	0.242401	62.3	0.630416	-1.04945	0.162538	-1.14882	0.0492758	-0.553827
Togo	TGO	2011	170.28	0.282277	62.3	0.627501	-0.797567	0.160948	-1.09625	0.0396667	-0.551763
Togo	TGO	2012	168.71	0.288249	62.3	0.624587	-0.75386	0.159359	-1.11559	0.0356279	-0.542863
Togo	TGO	2013	186.32	0.324613	62.3	0.621672	-0.53035	0.157769	-0.769455	0.0329647	-0.53925
Togo	TGO	2014	190.2	0.347609	62.3	0.618757	-0.389793	0.15618	-0.688634	0.0337276	-0.538023
Togo	TGO	2015	247.7	0.40473	62.3	0.615842	-0.0533824	0.15459	0.39019	0.0356865	-0.537615
Togo	TGO	2016	244.39	0.477764	62.3	0.612927	0.367855	0.153	0.325113	0.0354367	-0.536162
Togo	TGO	2017	248.71	0.556698	62.3	0.610012	0.813983	0.151411	0.400605	0.0322273	-0.57709
Togo	TGO	2018	238.23	0.600838	62.3	0.607098	1.05441	0.149821	0.207075	0.0291562	-0.618569
Togo	TGO	2019	272.43	0.705961	62.3	0.604183	1.62987	0.148231	0.816154	0.0243741	-0.635363
Togo	TGO	2020	288.97	0.744237	62.3	0.601268	1.82371	0.146642	1.09986	0.0216334	-0.659684
Togo	TGO	2021	281.26	0.788843	62.3	0.598353	2.04752	0.145052	0.953087	0.0187331	-0.659352
Thailand	THA	2010	123.58	0.334813		0.0851034	0.401536		1.6779	0.0458587	-0.643289
Thailand	THA	2011	121.57	0.372165		0.0905497	0.207232		1.67291	0.043722	-0.62487
Thailand	THA	2012	154.17	0.406091		0.0959961	0.0379072		1.12848	0.0422519	-0.599446
Thailand	THA	2013	151.4	0.446495		0.101442	-0.154545		1.14455	0.0423166	-0.587343
Thailand	THA	2014	146.89	0.488302		0.106889	-0.344454		1.18443	0.0411063	-0.569649
Thailand	THA	2015	210.13	0.531044		0.112335	-0.529238		0.240742	0.0393229	-0.551919
Thailand	THA	2016	212.05	0.590074		0.117781	-0.776233		0.207689	0.037828	-0.552027
Thailand	THA	2017	210.33	0.643782		0.123228	-0.987171		0.226074	0.0346553	-0.54962
Thailand	THA	2018	205.44	0.704712		0.128674	-1.2163		0.285691	0.0311023	-0.552039
Thailand	THA	2019	206.75	0.749846		0.13412	-1.36751		0.260974	0.0272782	-0.56499
Thailand	THA	2020	203.82	0.787706		0.139567	-1.47982		0.290955	0.0240477	-0.573728
Thailand	THA	2021	242.49	0.798754		0.145013	-1.48052		-0.19372	0.0226042	-0.603565
Tajikistan	TJK	2014	207.01	0.164903		0.348976	-0.0848459		-0.0215621	0.0173132	3.71052
Tajikistan	TJK	2015	229.85	0.235593		0.332034	0.00126445		-7.00135e-05	0.0153605	1.53603
Tajikistan	TJK	2016	231.68	0.301199		0.315093	0.0400016		-0.00558454	0.0124478	0.499207
Tajikistan	TJK	2017	275.57	0.361453		0.298151	0.0368595		-0.109846	0.0109402	-0.0309993
Tajikistan	TJK	2018	319.63	0.426676		0.28121	-0.0134212		-0.312473	0.0108236	-0.316549
Tajikistan	TJK	2019	312.87	0.48271		0.264268	-0.096225		-0.385649	0.0107964	-0.480924
Tajikistan	TJK	2020	300.31	0.537318		0.247327	-0.215521		-0.411325	0.0113774	-0.580065
Tajikistan	TJK	2021	302.82	0		0.230385	0.866765		-0.51009	0.0147769	-0.642163
Turkmenistan	TKM	2010		0		0.309093	0.197895			0.0397827	3.22614
Turkmenistan	TKM	2011		0		0.310633	0.184807			0.0423651	2.38916
Turkmenistan	TKM	2012		0		0.312173	0.17172			0.0449256	1.79876
Turkmenistan	TKM	2013		0		0.313713	0.158632			0.0473466	1.38673
Turkmenistan	TKM	2014		0		0.315253	0.145544			0.0496443	1.09543
Turkmenistan	TKM	2015		0		0.316793	0.132457			0.051753	0.885
Turkmenistan	TKM	2016		0		0.318333	0.119369			0.0537139	0.724654
Turkmenistan	TKM	2017		0		0.319873	0.106282			0.0555129	0.603837
Turkmenistan	TKM	2018		0		0.321413	0.0931938			0.0571551	0.566256
Turkmenistan	TKM	2019		0		0.322953	0.0801063			0.0586454	0.531541
Turkmenistan	TKM	2020		0		0.324494	0.0670186			0.0600227	0.486082
Turkmenistan	TKM	2021		0		0.326034	0.0539311			0.0612803	0.46334
Timor-Leste	TLS	2010	191.54	0.101322	19.0143	0.447648	-0.739773	-1.23664	-0.267021	0.0352423	1.32753
Timor-Leste	TLS	2011	242.78	0.0862745	20.8286	0.425977	-0.629609	-0.95992	0.0985558	0.0313726	1.13274
Timor-Leste	TLS	2012	242.34	0.127846	22.6429	0.404306	-0.422441	-0.703678	0.0736556	0.033275	1.1119
Timor-Leste	TLS	2013	268.19	0.202512	24.4571	0.382635	-0.218119	-0.467916	0.136891	0.0313972	0.993115
Timor-Leste	TLS	2014	273.36	0.21831	26.2714	0.360964	-0.11479	-0.252635	0.0875787	0.0253521	0.862049
Timor-Leste	TLS	2015	281.65	0.229987	28.0857	0.339293	-0.0261047	-0.0578335	0.0249497	0.025413	0.811164
Timor-Leste	TLS	2016	281.27	0.266436	29.9	0.317622	0.0446831	0.116487	-0.052893	0.0265283	0.722694
Timor-Leste	TLS	2017	299.41	0.281217	31.7143	0.295951	0.0992417	0.270327	-0.174018	0.0241343	0.624081
Timor-Leste	TLS	2018	296.18	0.349282	33.5286	0.27428	0.0770845	0.403687	-0.265198	0.0220096	0.602313
Timor-Leste	TLS	2019	297.89	0.439474	35.3429	0.252609	-0.0418827	0.516567	-0.373086	0.0175439	0.497281
Timor-Leste	TLS	2020	304.63	0.505532	37.1571	0.230938	-0.190846	0.608965	-0.519401	0.0119149	0.345031
Timor-Leste	TLS	2021	307.04	0.530008	38.9714	0.209267	-0.293485	0.680884	-0.649872	0.00935308	0.29284
Tonga	TON	2010				0.233513
Tonga	TON	2011				0.226781
Tonga	TON	2012				0.220049
Tonga	TON	2013				0.213317
Tonga	TON	2014				0.206585
Tonga	TON	2015				0.199853
Tonga	TON	2016				0.193121
Tonga	TON	2017				0.186389
Tonga	TON	2018				0.179657
Tonga	TON	2019				0.172925
Tunisia	TUN	2010	189.21	0.149675		0.287964	0.240959		0.109696	0.0339824	0.108906
Tunisia	TUN	2011	188.12	0.16715		0.288637	0.221611		0.111168	0.035533	0.0525084
Tunisia	TUN	2012	184.1	0.152548		0.289311	0.231112		0.120842	0.0365014	-0.00585374
Tunisia	TUN	2013	193.67	0.171906		0.289984	0.210648		0.0922721	0.037983	-0.0531874
Tunisia	TUN	2014	212.7	0.197751		0.290658	0.185162		0.0385954	0.0421743	-0.0811064
Tunisia	TUN	2015	213.2	0.212374		0.291331	0.169849		0.0366228	0.0407496	-0.0521768
Tunisia	TUN	2016	210.4	0.238916		0.292005	0.14506		0.043456	0.0381248	0.128022
Tunisia	TUN	2017	219.31	0.240567		0.292678	0.141294		0.0194693	0.0353225	0.423303
Tunisia	TUN	2018	224.32	0.267785		0.293352	0.117087		0.00628105	0.0360772	0.536614
Tunisia	TUN	2019	229.53	0.299855		0.294025	0.0898109		-0.00696789	0.0329961	0.515926
Tunisia	TUN	2020	234.93	0.319425		0.294698	0.0730933		-0.0202262	0.0296398	0.464236
Tunisia	TUN	2021	260.17	0.399914		0.295372	0.0106285		-0.0812891	0.0234358	0.413919
Turkey	TUR	2013	337.54	0.503422		0.262039	-0.129288		-0.512387	0.00921596	3.83002
Turkey	TUR	2014	344.29	0.556162		0.263694	-0.200622		-0.530816	0.00784473	3.14861
Turkey	TUR	2015	435.7	0.590751		0.265349	-0.24339		-0.920946	0.00726209	2.6344
Turkey	TUR	2016	426.32	0.612654		0.267005	-0.266778		-0.857878	0.00694137	2.29549
Turkey	TUR	2017	406.19	0.624025		0.26866	-0.2749		-0.751808	0.00698128	1.98233
Turkey	TUR	2018	400.21	0.663891		0.270315	-0.31856		-0.707871	0.00715125	1.66986
Turkey	TUR	2019	395.23	0.697327		0.271971	-0.351535		-0.669209	0.00746384	1.19608
Turkey	TUR	2020	392.99	0.730888		0.273626	-0.382387		-0.642217	0.00766725	0.781261
Turkey	TUR	2021	393.04	0.764573		0.275282	-0.411104		-0.62431	0.00764573	0.495961
Tuvalu	TUV	2010				0.0975824
Tuvalu	TUV	2011				0.107167
Tuvalu	TUV	2012				0.116752
Tuvalu	TUV	2013				0.126337
Tuvalu	TUV	2014				0.135922
Tuvalu	TUV	2015				0.145507
Tuvalu	TUV	2016				0.155092
Tuvalu	TUV	2017				0.164677
Tuvalu	TUV	2018				0.174262
Tuvalu	TUV	2019				0.183847
TanzaniaUnitedRepublicof	TZA	2010	132.91	0.18721	60.4	0.299954	0.150924	-0.00163779	0.200134	0.0396777	-0.341754
TanzaniaUnitedRepublicof	TZA	2011	132.74	0.200838	64	0.331823	0.00243369	-0.00054972	0.00343984	0.0372555	-0.30964
TanzaniaUnitedRepublicof	TZA	2012	176.98	0.313838	67.6	0.363693	-0.0643333	0.0603019	-0.10252	0.0365004	-0.281423
TanzaniaUnitedRepublicof	TZA	2013	183.91	0.360535	71.2	0.395563	-0.069231	0.180917	-0.178067	0.02838	-0.296055
TanzaniaUnitedRepublicof	TZA	2014	202.91	0.438951	74.8	0.427433	0.0488856	0.361296	-0.149123	0.0238668	-0.298244
TanzaniaUnitedRepublicof	TZA	2015	252.22	0.487991	78.4	0.459303	0.193073	0.601439	0.212437	0.0212368	-0.319302
TanzaniaUnitedRepublicof	TZA	2016	303.5	0.542513	82	0.491173	0.419312	0.901345	0.801249	0.019287	-0.327965
TanzaniaUnitedRepublicof	TZA	2017	300.21	0.60443	85.6	0.523042	0.745852	1.26101	0.920811	0.0184756	-0.341779
TanzaniaUnitedRepublicof	TZA	2018	293.98	0.674096	89.2	0.554912	1.18883	1.68045	0.983561	0.0175877	-0.362299
TanzaniaUnitedRepublicof	TZA	2019	292.17	0.762572	92.8	0.586782	1.82123	2.15965	1.09414	0.0162575	-0.430236
TanzaniaUnitedRepublicof	TZA	2020	303.74	0.83766	96.4	0.618652	2.49072	2.69861	1.44901	0.0147712	-0.509038
TanzaniaUnitedRepublicof	TZA	2021	326.49	0.860095	100	0.650522	2.91455	3.29733	2.08627	0.0130956	-0.571361
Uganda	UGA	2010	138.31	0.215621	59.58	0.543336	-0.85882	-0.0343987	-1.22711	0.0388981	-0.228894
Uganda	UGA	2011	178.62	0.243669	59.25	0.555619	-0.780266	-0.0555888	-0.706806	0.0351229	-0.25397
Uganda	UGA	2012	194.66	0.32271	58.92	0.567903	-0.440977	-0.0788904	-0.497272	0.0333018	-0.271918
Uganda	UGA	2013	237.5	0.428115	58.59	0.580186	0.0723145	-0.104303	0.174894	0.0285034	-0.325593
Uganda	UGA	2014	272.71	0.522341	58.26	0.592469	0.579078	-0.131828	0.785769	0.0239676	-0.375085
Uganda	UGA	2015	277.5	0.564151	57.93	0.604752	0.840243	-0.161463	0.908672	0.0199754	-0.434459
Uganda	UGA	2016	272.57	0.632036	57.6	0.617035	1.27489	-0.193211	0.857368	0.0178111	-0.459179
Uganda	UGA	2017	292.76	0.727821	57.27	0.629319	1.91387	-0.227069	1.2886	0.0166852	-0.520569
Uganda	UGA	2018	305.04	0.735608	56.94	0.641602	2.04248	-0.26304	1.59161	0.0148194	-0.596197
Uganda	UGA	2019	299.64	0.88909	56.61	0.653885	3.13676	-0.301121	1.54067	0.0128135	-0.618359
Uganda	UGA	2020	347.84	0.925387	56.28	0.666168	3.50536	-0.341314	2.6575	0.0137477	-0.693529
Uganda	UGA	2021	381.89	0.904438	55.95	0.678451	3.4855	-0.383619	3.53019	0.00969726	-0.705263
Ukraine	UKR	2010	105.68	0.0928214	67.1	0.14105	1.26132	-0.343538	1.52349	0.056634	-0.609834
Ukraine	UKR	2011	104.26	0.114462	67.1	0.141312	1.17469	-0.343067	1.53924	0.055148	-0.578555
Ukraine	UKR	2012	99.85	0.177516	67.1	0.141574	0.926063	-0.342596	1.59246	0.0541862	-0.529336
Ukraine	UKR	2013	101.82	0.240466	67.1	0.141836	0.678519	-0.342126	1.56559	0.04211	-0.463789
Ukraine	UKR	2014	101.41	0.284601	67.1	0.142098	0.505157	-0.341655	1.56857	0.0334591	-0.404783
Ukraine	UKR	2015	99	0.279572	67.1	0.14236	0.52408	-0.341184	1.59652	0.0313777	-0.283369
Ukraine	UKR	2016	96.81	0.385241	67.1	0.142622	0.111665	-0.340714	1.62165	0.0358505	-0.186445
Ukraine	UKR	2017	108.49	0.436086	67.1	0.142885	-0.0863111	-0.340243	1.47386	0.0218575	-0.141535
Ukraine	UKR	2018	111.81	0.500349	67.1	0.143147	-0.335874	-0.339772	1.43051	0.0171608	-0.118235
Ukraine	UKR	2019	125.24	0.54519	67.1	0.143409	-0.509386	-0.339302	1.26164	0.0134679	-0.125175
Ukraine	UKR	2020	124.83	0.564791	67.1	0.143671	-0.584625	-0.338831	1.26498	0.0118469	-0.146625
Ukraine	UKR	2021	126.42	0.606918	67.1	0.143933	-0.746811	-0.338361	1.24352	0.010873	-0.207808
Uzbekistan	UZB	2013	164.51	0.122649		0.308352	0.143687		0.0983709	0.0150875	2.43071
Uzbekistan	UZB	2014	138.58	0.179795		0.311381	0.100934		0.121775	0.022471	1.13751
Uzbekistan	UZB	2015	153.2	0.226953		0.31441	0.068974		0.0869315	0.017987	0.504616
Uzbekistan	UZB	2016	159.83	0.284238		0.31744	0.0397743		0.0657628	0.0151251	0.142886
Uzbekistan	UZB	2017	168.16	0.354921		0.320469	0.0144238		0.045904	0.0127768	-0.084071
Uzbekistan	UZB	2018	190.42	0.428898		0.323498	-0.00273463		0.0212284	0.0102991	-0.238277
Uzbekistan	UZB	2019	210.6	0.449213		0.326528	-0.00424291		0.00622178	0.00913929	-0.363356
Uzbekistan	UZB	2020	201.25	0.516256		0.329557	-0.00593232		0.0047368	0.010837	-0.469279
Uzbekistan	UZB	2021	191.05	0.589996		0.332586	0.000746381		-0.000484867	0.0063692	-0.566801
SaintVincentandtheGrenadines	VCT	2010				0.206558
SaintVincentandtheGrenadines	VCT	2011				0.201098
SaintVincentandtheGrenadines	VCT	2012				0.195639
SaintVincentandtheGrenadines	VCT	2013				0.190179
SaintVincentandtheGrenadines	VCT	2014				0.18472
SaintVincentandtheGrenadines	VCT	2015				0.17926
SaintVincentandtheGrenadines	VCT	2016				0.173801
SaintVincentandtheGrenadines	VCT	2017				0.168341
SaintVincentandtheGrenadines	VCT	2018				0.162882
SaintVincentandtheGrenadines	VCT	2019				0.157422
VenezuelaBolivarianRepublicof	VEN	2010	146.81	0.358983		0.170934	0.182045		0.84887	0.0162747	-0.556476
VenezuelaBolivarianRepublicof	VEN	2011	146.96	0.366119		0.17357	0.155804		0.833444	0.0160648	-0.583299
VenezuelaBolivarianRepublicof	VEN	2012	130.95	0.379652		0.176206	0.109824		0.98403	0.0175833	-0.587728
VenezuelaBolivarianRepublicof	VEN	2013	140.99	0.373608		0.178842	0.127023		0.866051	0.0197946	-0.569675
VenezuelaBolivarianRepublicof	VEN	2014	127.43	0.377828		0.181478	0.111766		0.98574	0.0239777	-0.535049
VenezuelaBolivarianRepublicof	VEN	2015	124.95	0.500342		0.184115	-0.263139		0.9927	0.0257133	-0.513565
VenezuelaBolivarianRepublicof	VEN	2016	169.27	0.463629		0.186751	-0.148686		0.550621	0.0183461	-0.508996
VenezuelaBolivarianRepublicof	VEN	2017	160	0.363684		0.189387	0.147436		0.627821	0.0207034	-0.52751
VenezuelaBolivarianRepublicof	VEN	2018	132.21	0.258304		0.192023	0.448399		0.872743	0.0321323	-0.569302
VenezuelaBolivarianRepublicof	VEN	2019	102.35	0.43214		0.194659	-0.051573		1.12678	0.0511792	-0.628803
VenezuelaBolivarianRepublicof	VEN	2020	127.76	0.551459		0.197295	-0.38152		0.87949	0.0394302	-0.688294
VenezuelaBolivarianRepublicof	VEN	2021	154.43	0.678401		0.199931	-0.719285		0.630039	0.0185878	-0.743027
VietNam	VNM	2010	182.23	0.22565	72.5	0.173866	0.612682	-0.507554	0.464246	0.0275982	-0.407824
VietNam	VNM	2011	181.77	0.272701	72.5	0.16561	0.483484	-0.533988	0.493469	0.0265795	-0.444366
VietNam	VNM	2012	178.59	0.319418	72.5	0.157355	0.339534	-0.560422	0.554497	0.0250203	-0.487065
VietNam	VNM	2013	175.21	0.357591	72.5	0.149099	0.211904	-0.586856	0.621389	0.0231991	-0.52549
VietNam	VNM	2014	172.86	0.389714	72.5	0.140844	0.0951208	-0.61329	0.678977	0.0212851	-0.531425
VietNam	VNM	2015	213.36	0.458443	72.5	0.132588	-0.182714	-0.639723	0.176148	0.0202148	-0.536723
VietNam	VNM	2016	265.05	0.506596	72.5	0.124333	-0.395953	-0.666157	-0.523745	0.0178517	-0.564346
VietNam	VNM	2017	255.11	0.567112	72.5	0.116077	-0.680419	-0.692591	-0.403143	0.0172942	-0.592655
VietNam	VNM	2018	245.04	0.60546	72.5	0.107822	-0.883196	-0.719025	-0.269828	0.0159695	-0.603321
VietNam	VNM	2019	233.31	0.64216	72.5	0.0995661	-1.09109	-0.745459	-0.100166	0.0157764	-0.606781
VietNam	VNM	2020	223.89	0.680882	72.5	0.0913106	-1.32144	-0.771893	0.0456134	0.0153164	-0.618975
VietNam	VNM	2021	233.75	0.699052	72.5	0.083055	-1.45971	-0.798327	-0.114483	0.0177286	-0.632997
Vanuatu	VUT	2010				0.242032
Vanuatu	VUT	2011				0.240148
Vanuatu	VUT	2012				0.238264
Vanuatu	VUT	2013				0.236379
Vanuatu	VUT	2014				0.234495
Vanuatu	VUT	2015				0.232611
Vanuatu	VUT	2016				0.230726
Vanuatu	VUT	2017				0.228842
Vanuatu	VUT	2018				0.226958
Vanuatu	VUT	2019				0.225073
Samoa	WSM	2010				0.114824
Samoa	WSM	2011				0.119956
Samoa	WSM	2012				0.125087
Samoa	WSM	2013				0.130219
Samoa	WSM	2014				0.135351
Samoa	WSM	2015				0.140483
Samoa	WSM	2016				0.145615
Samoa	WSM	2017				0.150746
Samoa	WSM	2018				0.155878
Samoa	WSM	2019				0.16101
Yemen	YEM	2010	149.67	0.0992285		0.731025	-2.57558		-2.02108	0.0360051	0.31425
Yemen	YEM	2011	195.55	0.112571		0.757337	-2.62916		-0.872365	0.0305942	0.31001
Yemen	YEM	2012	192.98	0.12036		0.783649	-2.71978		-1.00264	0.030991	0.303726
Yemen	YEM	2013	188.5	0.14003		0.809961	-2.68549		-1.2018	0.0322634	0.295164
Yemen	YEM	2014	245.75	0.175765		0.836273	-2.46373		0.629002	0.0313701	0.289267
Yemen	YEM	2015	258.49	0.18597		0.862585	-2.48128		1.10604	0.029169	0.284404
Yemen	YEM	2016	247.5	0.217759		0.888897	-2.24119		0.758734	0.0295983	0.274516
Yemen	YEM	2017	251.71	0.235381		0.915209	-2.13628		0.955961	0.027887	0.265272
Yemen	YEM	2018	248.74	0.251888		0.94152	-2.02627		0.88015	0.0273518	0.256839
Yemen	YEM	2019	246.71	0.27064		0.967832	-1.86914		0.833341	0.0270213	0.247881
Yemen	YEM	2020	247.89	0.278299		0.994144	-1.84247		0.919196	0.0263526	0.239824
Yemen	YEM	2021	287.27	0		1	-5.67355		2.6562	0.0295331	0.231795
SouthAfrica	ZAF	2010	210.81	0.23092	67.9	0.146947	0.696663	-0.371585	0.194582	0.0260108	-0.337325
SouthAfrica	ZAF	2011	214.48	0.304406	67.9	0.136077	0.44132	-0.393369	0.158614	0.0227688	-0.34528
SouthAfrica	ZAF	2012	225.85	0.37852	67.9	0.125206	0.150501	-0.415152	0.0124976	0.0190962	-0.355629
SouthAfrica	ZAF	2013	257.03	0.431954	67.9	0.114336	-0.0808154	-0.436935	-0.433918	0.0162276	-0.377088
SouthAfrica	ZAF	2014	264.22	0.479592	67.9	0.103465	-0.308749	-0.458719	-0.563784	0.0143193	-0.393043
SouthAfrica	ZAF	2015	305.19	0.529455	67.9	0.0925945	-0.568894	-0.480502	-1.23658	0.0131385	-0.40882
SouthAfrica	ZAF	2016	334.2	0.577801	67.9	0.081724	-0.843494	-0.502285	-1.77081	0.012383	-0.414765
SouthAfrica	ZAF	2017	326.33	0.621926	67.9	0.0708534	-1.11701	-0.524069	-1.71226	0.0118398	-0.430722
SouthAfrica	ZAF	2018	317.65	0.655205	67.9	0.0599829	-1.34956	-0.545852	-1.62795	0.0112656	-0.457696
SouthAfrica	ZAF	2019	307.85	0.692604	67.9	0.0491123	-1.62093	-0.567635	-1.51036	0.010758	-0.481674
SouthAfrica	ZAF	2020	306.91	0.730556	67.9	0.0382418	-1.91234	-0.589419	-1.55014	0.0104364	-0.504263
SouthAfrica	ZAF	2021	268.7	0.761885	67.9	0.0273712	-2.17921	-0.611202	-0.841049	0.0106185	-0.640323
Zambia	ZMB	2010	186.66	0.336502	55.9	0.516964	-0.293336	-0.207014	-0.486828	0.0258702	-0.3439
Zambia	ZMB	2011	184.56	0.395789	56.7	0.518726	-0.0693009	-0.170163	-0.517207	0.0233779	-0.326784
Zambia	ZMB	2012	187.29	0.430354	57.5	0.520487	0.0635405	-0.132577	-0.488327	0.0204286	-0.318784
Zambia	ZMB	2013	253.9	0.483482	58.3	0.522249	0.271247	-0.0942579	0.338768	0.0187058	-0.305521
Zambia	ZMB	2014	281.35	0.545337	57.24	0.52401	0.517137	-0.148037	0.687821	0.0178576	-0.295782
Zambia	ZMB	2015	282.61	0.60994	56.18	0.525771	0.778405	-0.202789	0.710167	0.0169361	-0.298253
Zambia	ZMB	2016	317.62	0.624049	55.12	0.527533	0.842028	-0.258513	1.16592	0.0158377	-0.291015
Zambia	ZMB	2017	311.73	0.645374	54.06	0.529294	0.935849	-0.31521	1.10018	0.0146983	-0.255275
Zambia	ZMB	2018	305.49	0.718775	53	0.531056	1.24364	-0.37288	1.02849	0.0150382	-0.205847
Zambia	ZMB	2019	316.78	0.764988	51.94	0.532817	1.44484	-0.431522	1.18642	0.0151884	-0.249315
Zambia	ZMB	2020	324.14	0.824511	50.88	0.534579	1.70465	-0.491137	1.29471	0.0138761	-0.295873
Zambia	ZMB	2021	356.98	0.871976	49.82	0.53634	1.91827	-0.551724	1.74645	0.0137574	-0.363143
Zimbabwe	ZWE	2010	140.981	0.307254	79.6	0.515663	-0.401331	0.925789	-1.03394	0.0434768	-0.400499
Zimbabwe	ZWE	2011	196.312	0.407642	80.1	0.510971	-0.0229529	0.925346	-0.357668	0.0318248	-0.410584
Zimbabwe	ZWE	2012	205.254	0.467778	80.6	0.506279	0.192364	0.923682	-0.246015	0.0259942	-0.430095
Zimbabwe	ZWE	2013	205.23	0.548398	81.1	0.501587	0.467258	0.920795	-0.239644	0.0223283	-0.438632
Zimbabwe	ZWE	2014	291.715	0.613268	81.6	0.496895	0.673419	0.916686	0.702628	0.0196409	-0.464228
Zimbabwe	ZWE	2015	295.444	0.667287	82.1	0.492203	0.831473	0.911355	0.721781	0.0181617	-0.491163
Zimbabwe	ZWE	2016	293.911	0.72599	82.6	0.487511	0.994042	0.904802	0.684953	0.0176095	-0.514104
Zimbabwe	ZWE	2017	338.74	0.823905	83.1	0.482819	1.26641	0.897027	1.10772	0.0169353	-0.55659
Zimbabwe	ZWE	2018	346.647	0.775491	83.6	0.478127	1.08204	0.88803	1.14895	0.0166151	-0.625641
Zimbabwe	ZWE	2019	329.985	0.908416	84.1	0.473435	1.43217	0.877812	0.957414	0.0140444	-0.618115
Zimbabwe	ZWE	2020	351.24	0.941232	84.6	0.468743	1.47641	0.866371	1.11616	0.0156136	-0.69405
Zimbabwe	ZWE	2021	344.912	0.924701	85.1	0.464051	1.38092	0.853708	1.02297	0.013304	-0.700171
